# Supplementary material for: N-Butyl-4-butyl­imino-2-methyl­pentan-2-aminium (E)-quercetinate
Source: Acta Crystallogr Sect E Struct Rep Online. 2012 Jul 14;68(Pt 8):o2450. doi: 10.1107/S1600536812031170 (PMC3414362; doi:10.1107/S1600536812031170)
Supplement: Supplementary file 1 [file e-68-o2450-sup1.cif]

##############################################################################
#                                                                            #
# This CIF contains the data in a paper accepted for publication in          #
# Acta Crystallographica Section E. It conforms to the requirements of       #
# Notes for Authors for Acta Crystallographica Section E, and has been       #
# peer reviewed under the auspices of the IUCr Commission on Journals.       #
#                                                                            #
# Full details of the Crystallographic Information File format               #
# are given in the paper "The Crystallographic Information File (CIF):       #
# a New Standard Archive File for Crystallography" by S. R. Hall, F. H.      #
# Allen and I. D. Brown [Acta Cryst. (1991), A47, 655-685].                  #
#                                                                            #
# The current version of the core CIF dictionary is obtainable from          #
# ftp://ftp.iucr.org/pub/cif_core.dic.                                       #
#                                                                            #
# Software is freely available for graphical display of the structure(s)     #
# in this CIF. For information consult the CIF software page                 #
# http://www.iucr.org/resources/cif/software.                                #
#                                                                            #
# This file may be used for bona fide research purposes within the           #
# scientific community so long as proper attribution is given to the journal # 
# article from which it was obtained.                                        #
#                                                                            #
##############################################################################
data_global
_audit_creation_method
;
Olex2 1.1
(compiled 2011.11.01 svn.r2039, GUI svn.r3906)
;
_journal_date_recd_electronic     2012-06-06
_journal_date_accepted     2012-07-09
_journal_name_full     'Acta Crystallographica, Section E'
_journal_year     2012
_journal_volume     68
_journal_issue      8
_journal_page_first     o2450
_journal_page_last     o2450
_journal_paper_category     QO
_journal_paper_doi     10.1107/S1600536812031170
_journal_coeditor_code     KJ2204
_publ_contact_author_name     'Mihaela Maria Pop'
_publ_contact_author_address
;
PO Box 700, Cluj-Napoca R-400293, Romania
;
_publ_contact_author_email     'mihaela.pop@itim-cj.ro'
_publ_contact_author_fax     '+40 264 420042'
_publ_contact_author_phone     '+40 264 584037'
_publ_section_title
;
<i>N</i>-Butyl-4-butylimino-2-methylpentan-2-aminium (<i>E</i>)-quercetinate
;
loop_
    _publ_author_name
    _publ_author_footnote
    _publ_author_address
    'Grosu, Ioana-Georgeta' ?
;
National Institute for R&D of Isotopic and Molecular Technologies, PO Box 700,
Cluj-Napoca R-400293, Romania
;
    'Borodi, Gheorghe' .
;
National Institute for R&D of Isotopic and Molecular Technologies, PO Box 700,
Cluj-Napoca R-400293, Romania
;
    'Pop, Mihaela Maria' .
;
National Institute for R&D of Isotopic and Molecular Technologies, PO Box 700,
Cluj-Napoca R-400293, Romania
;
loop_
    _geom_hbond_atom_site_label_D
    _geom_hbond_atom_site_label_H
    _geom_hbond_atom_site_label_A
    _geom_hbond_site_symmetry_D
    _geom_hbond_site_symmetry_H
    _geom_hbond_site_symmetry_A
    _geom_hbond_distance_DH
    _geom_hbond_distance_HA
    _geom_hbond_distance_DA
    _geom_hbond_angle_DHA
    _geom_hbond_publ_flag
    N2B H2BA O6A 1_555 1_555 1_555 0.9 1.87 2.765(2) 171 yes
    N2B H2BB N1B 1_555 1_555 1_555 0.9 2.05 2.749(3) 134 yes
    O7A H7A O5A 1_555 1_555 1_555 0.82 1.92 2.642(2) 147 yes
    O1A H1A O6A 1_555 1_555 4_665 0.82 1.73 2.544(2) 172 yes
    O2A H2A O6A 1_555 1_555 4_665 0.82 1.85 2.6637(19) 173 yes
    O4A H4A O2A 1_555 1_555 3_765 0.82 2.01 2.771(2) 154 yes
data_I
_chemical_name_systematic
;
<i>N</i>-Butyl-4-butylimino-2-methylpentan-2-aminium
2-(3,4-dihydroxyphenyl)-3,5-dihydroxy-4-oxo-4<i>H</i>-1-benzopyran-7-olate
;
_chemical_name_common
;
<i>N</i>-Butyl-4-butylimino-2-methylpentan-2-aminium (<i>E</i>)-quercetinate
;
_chemical_formula_moiety     'C14 H31 N2 +, C15 H9 O7 -'
_chemical_formula_sum     'C29 H40 N2 O7'
_chemical_formula_iupac     'C14 H31 N2 +, C15 H9 O7 -'
_chemical_formula_weight     528.63
_chemical_melting_point     ?
_space_group_crystal_system     monoclinic
_space_group_name_H-M_alt     'P 21/n'
_space_group_name_Hall     '-P 2yn'
loop_
    _space_group_symop_id
    _space_group_symop_operation_xyz
    1 'x, y, z'
    2 '-x+1/2, y+1/2, -z+1/2'
    3 '-x, -y, -z'
    4 'x-1/2, -y-1/2, z-1/2'
_cell_length_a     11.4017(7)
_cell_length_b     13.1730(5)
_cell_length_c     19.1961(9)
_cell_angle_alpha     90.00
_cell_angle_beta     104.438(6)
_cell_angle_gamma     90.00
_cell_volume     2792.1(2)
_cell_formula_units_Z     4
_cell_measurement_reflns_used     9486
_cell_measurement_theta_min     3.0866
_cell_measurement_theta_max     28.9267
_cell_measurement_temperature     293(2)
_exptl_crystal_description     prism
_exptl_crystal_colour     yellow
_exptl_crystal_size_max     0.3
_exptl_crystal_size_mid     0.2
_exptl_crystal_size_min     0.1
_exptl_crystal_density_diffrn     1.258
_exptl_crystal_density_meas     ?
_exptl_crystal_density_method     'not measured'
_exptl_crystal_F_000     1136
_exptl_absorpt_coefficient_mu     0.090
_exptl_absorpt_correction_type     multi-scan
_exptl_absorpt_process_details
;
(CrysAlis PRO; Oxford Diffraction, 2010).
;
_exptl_absorpt_correction_T_min     0.64668
_exptl_absorpt_correction_T_max     1.00000
_exptl_special_details     ?
_diffrn_ambient_temperature     293(2)
_diffrn_radiation_type     'Mo K\a'
_diffrn_radiation_wavelength     0.7107
_diffrn_radiation_monochromator     mirror
_diffrn_measurement_device_type     'SuperNova, Dual, Cu at zero, Eos'
_diffrn_measurement_method     '\w scans'
_diffrn_detector_area_resol_mean     16.4335
_diffrn_reflns_number     25155
_diffrn_reflns_av_R_equivalents     0.0295
_diffrn_reflns_theta_min     3.09
_diffrn_reflns_theta_max     28.99
_diffrn_reflns_theta_full     25.00
_diffrn_measured_fraction_theta_max     0.887
_diffrn_measured_fraction_theta_full     0.998
_diffrn_reflns_limit_h_min     -14
_diffrn_reflns_limit_h_max     15
_diffrn_reflns_limit_k_min     -16
_diffrn_reflns_limit_k_max     17
_diffrn_reflns_limit_l_min     -24
_diffrn_reflns_limit_l_max     26
_diffrn_standards_number     ?
_diffrn_standards_interval_count     ?
_diffrn_standards_interval_time     ?
_diffrn_standards_decay_%     ?
_refine_special_details
;
Refinement of <i>F</i>^2^ against ALL reflections. The weighted <i>R</i>-factor
<i>wR</i> and goodness of fit <i>S</i> are based on <i>F</i>^2^, conventional
<i>R</i>-factors <i>R</i> are based on <i>F</i>, with <i>F</i> set to zero for
negative <i>F</i>^2^. The threshold expression of <i>F</i>^2^ >
\s(<i>F</i>^2^) is used only for calculating <i>R</i>-factors(gt) <i>etc</i>.
and is not relevant to the choice of reflections for refinement.
<i>R</i>-factors based on <i>F</i>^2^ are statistically about twice as large
as those based on <i>F</i>, and <i>R</i>- factors based on ALL data will be
even larger.
;
_reflns_number_total     6574
_reflns_number_gt     4881
_reflns_threshold_expression     I>2\s(I)
_refine_ls_structure_factor_coef     Fsqd
_refine_ls_matrix_type     full
_refine_ls_R_factor_all     0.0843
_refine_ls_R_factor_gt     0.0646
_refine_ls_wR_factor_gt     0.2178
_refine_ls_wR_factor_ref     0.2328
_refine_ls_goodness_of_fit_ref     1.566
_refine_ls_restrained_S_all     1.566
_refine_ls_number_reflns     6574
_refine_ls_number_parameters     352
_refine_ls_number_restraints     0
_refine_ls_hydrogen_treatment     constr
_refine_ls_weighting_scheme     calc
_refine_ls_weighting_details
         'calc w=1/[\s^2^(Fo^2^)+(0.1000P)^2^+0.0000P] where P=(Fo^2^+2Fc^2^)/3'
_atom_sites_solution_hydrogens     geom
_atom_sites_solution_primary     direct
_atom_sites_solution_secondary     difmap
_refine_ls_shift/su_max     0.000
_refine_ls_shift/su_mean     0.000
_refine_diff_density_max     0.411
_refine_diff_density_min     -0.382
_refine_ls_extinction_method     none
_refine_ls_extinction_coef     ?
loop_
    _atom_type_symbol
    _atom_type_description
    _atom_type_scat_dispersion_real
    _atom_type_scat_dispersion_imag
    _atom_type_scat_source
    'C' 'C' 0.0033 0.0016
                         'International Tables Vol C Tables 4.2.6.8 and 6.1.1.4'
    'H' 'H' 0.0000 0.0000
                         'International Tables Vol C Tables 4.2.6.8 and 6.1.1.4'
    'N' 'N' 0.0061 0.0033
                         'International Tables Vol C Tables 4.2.6.8 and 6.1.1.4'
    'O' 'O' 0.0106 0.0060
                         'International Tables Vol C Tables 4.2.6.8 and 6.1.1.4'
_computing_data_collection
;
CrysAlis PRO (Oxford Diffraction, 2010)
;
_computing_cell_refinement
;
CrysAlis PRO (Oxford Diffraction, 2010)
;
_computing_data_reduction
;
CrysAlis PRO (Oxford Diffraction, 2010)
;
_computing_structure_solution     'SHELXS97 (Sheldrick, 2008)'
_computing_structure_refinement
;
SHELXL97 (Sheldrick, 2008)
;
_computing_molecular_graphics
;
Mercury (Macrae <i>et al.</i>, 2006)
;
_computing_publication_material
;
OLEX2 (Dolomanov <i>et al.</i>, 2009)
;
loop_
    _atom_site_type_symbol
    _atom_site_label
    _atom_site_fract_x
    _atom_site_fract_y
    _atom_site_fract_z
    _atom_site_U_iso_or_equiv
    _atom_site_adp_type
    _atom_site_calc_flag
    _atom_site_refinement_flags
    _atom_site_occupancy
    _atom_site_symmetry_multiplicity
    _atom_site_disorder_assembly
    _atom_site_disorder_group
    O O3A 0.72169(12) 0.32311(9) 0.12724(7) 0.0363(3) Uani d . 1 1 . .
    O O6A 0.46443(12) 0.32713(10) 0.28345(7) 0.0406(3) Uani d . 1 1 . .
    C C12A 0.59541(17) 0.32353(14) 0.20600(9) 0.0348(4) Uani d . 1 1 . .
    H H12A 0.5636 0.2617 0.1867 0.042 Uiso calc R 1 1 . .
    O O4A 0.94607(14) 0.49703(10) 0.09262(8) 0.0487(4) Uani d . 1 1 . .
    H H4A 0.9538 0.5572 0.1038 0.073 Uiso calc R 1 1 . .
    C C7A 0.80878(16) 0.36415(13) 0.09754(9) 0.0331(4) Uani d . 1 1 . .
    C C5A 0.83343(17) 0.29650(12) 0.04206(9) 0.0325(4) Uani d . 1 1 . .
    O O5A 0.87994(14) 0.59111(10) 0.20140(8) 0.0507(4) Uani d . 1 1 . .
    O O2A 0.96400(16) 0.30683(10) -0.11267(8) 0.0557(5) Uani d . 1 1 . .
    H H2A 0.9692 0.2635 -0.1424 0.084 Uiso calc R 1 1 . .
    C C10A 0.73580(17) 0.46380(13) 0.20802(9) 0.0351(4) Uani d . 1 1 . .
    O O7A 0.73998(17) 0.59868(12) 0.29219(9) 0.0643(5) Uani d . 1 1 . .
    H H7A 0.7868 0.6201 0.2694 0.097 Uiso calc R 1 1 . .
    C C11A 0.68442(16) 0.37099(13) 0.18113(9) 0.0321(4) Uani d . 1 1 . .
    C C9A 0.82744(17) 0.50911(13) 0.17907(10) 0.0365(4) Uani d . 1 1 . .
    C C14A 0.60419(19) 0.46257(15) 0.28970(10) 0.0423(5) Uani d . 1 1 . .
    H H14A 0.5774 0.4929 0.3267 0.051 Uiso calc R 1 1 . .
    C C8A 0.85987(17) 0.45473(13) 0.12110(10) 0.0348(4) Uani d . 1 1 . .
    C C6A 0.89019(16) 0.33040(13) -0.01056(9) 0.0332(4) Uani d . 1 1 . .
    H H6A 0.9152 0.3977 -0.0100 0.040 Uiso calc R 1 1 . .
    C C13A 0.55355(17) 0.36998(14) 0.26088(9) 0.0352(4) Uani d . 1 1 . .
    C C1A 0.90966(17) 0.26601(13) -0.06322(9) 0.0347(4) Uani d . 1 1 . .
    C C2A 0.87269(19) 0.16429(14) -0.06480(10) 0.0407(5) Uani d . 1 1 . .
    C C4A 0.79879(19) 0.19478(14) 0.04075(11) 0.0411(5) Uani d . 1 1 . .
    H H4AA 0.7619 0.1701 0.0754 0.049 Uiso calc R 1 1 . .
    C C15A 0.69287(19) 0.50915(15) 0.26400(10) 0.0421(5) Uani d . 1 1 . .
    C C3A 0.8190(2) 0.13110(14) -0.01161(11) 0.0454(5) Uani d . 1 1 . .
    H H3A 0.7960 0.0634 -0.0114 0.054 Uiso calc R 1 1 . .
    N N2B 0.27813(17) 0.27896(12) 0.16548(11) 0.0500(5) Uani d . 1 1 . .
    H H2BA 0.3331 0.2946 0.2065 0.060 Uiso calc R 1 1 . .
    H H2BB 0.3193 0.2632 0.1326 0.060 Uiso calc R 1 1 . .
    N N1B 0.39679(19) 0.13238(17) 0.10738(12) 0.0644(6) Uani d . 1 1 . .
    C C8B 0.2110(2) 0.18603(17) 0.17890(15) 0.0600(6) Uani d . 1 1 . .
    C C12B 0.2816(3) 0.46167(19) 0.13476(16) 0.0687(7) Uani d . 1 1 . .
    H H12B 0.2315 0.5220 0.1301 0.082 Uiso calc R 1 1 . .
    H H12C 0.3435 0.4675 0.1796 0.082 Uiso calc R 1 1 . .
    C C7B 0.3047(2) 0.10201(17) 0.20315(14) 0.0590(6) Uani d . 1 1 . .
    H H7BA 0.3593 0.1235 0.2480 0.071 Uiso calc R 1 1 . .
    H H7BB 0.2624 0.0423 0.2137 0.071 Uiso calc R 1 1 . .
    C C5B 0.3785(2) 0.07113(18) 0.15472(14) 0.0602(6) Uani d . 1 1 . .
    C C3B 0.4607(3) 0.1825(3) -0.00001(18) 0.0922(10) Uani d . 1 1 . .
    H H3BA 0.5218 0.1684 -0.0260 0.111 Uiso calc R 1 1 . .
    H H3BB 0.4758 0.2498 0.0207 0.111 Uiso calc R 1 1 . .
    C C9B 0.1187(2) 0.1555(2) 0.11018(18) 0.0795(9) Uani d . 1 1 . .
    H H9BA 0.0567 0.2065 0.0981 0.119 Uiso calc R 1 1 . .
    H H9BB 0.0829 0.0917 0.1174 0.119 Uiso calc R 1 1 . .
    H H9BC 0.1583 0.1492 0.0717 0.119 Uiso calc R 1 1 . .
    C C13B 0.3421(3) 0.4609(3) 0.0749(2) 0.0939(10) Uani d . 1 1 . .
    H H13A 0.2810 0.4594 0.0295 0.113 Uiso calc R 1 1 . .
    H H13B 0.3906 0.3998 0.0779 0.113 Uiso calc R 1 1 . .
    C C6B 0.4337(3) -0.0340(2) 0.16675(19) 0.0844(9) Uani d . 1 1 . .
    H H6BA 0.3785 -0.0825 0.1389 0.127 Uiso calc R 1 1 . .
    H H6BB 0.4492 -0.0512 0.2168 0.127 Uiso calc R 1 1 . .
    H H6BC 0.5083 -0.0351 0.1522 0.127 Uiso calc R 1 1 . .
    C C11B 0.2045(3) 0.37186(18) 0.14017(18) 0.0738(8) Uani d . 1 1 . .
    H H11A 0.1504 0.3585 0.0934 0.089 Uiso calc R 1 1 . .
    H H11B 0.1551 0.3872 0.1733 0.089 Uiso calc R 1 1 . .
    C C10B 0.1493(3) 0.2091(2) 0.2401(2) 0.0884(10) Uani d . 1 1 . .
    H H10A 0.2089 0.2323 0.2817 0.133 Uiso calc R 1 1 . .
    H H10B 0.1115 0.1486 0.2519 0.133 Uiso calc R 1 1 . .
    H H10C 0.0891 0.2609 0.2247 0.133 Uiso calc R 1 1 . .
    C C4B 0.4711(3) 0.1058(3) 0.05941(18) 0.0874(9) Uani d . 1 1 . .
    H H4BA 0.4468 0.0396 0.0385 0.105 Uiso calc R 1 1 . .
    H H4BB 0.5549 0.1012 0.0866 0.105 Uiso calc R 1 1 . .
    C C14B 0.4228(4) 0.5531(3) 0.0763(3) 0.1369(19) Uani d . 1 1 . .
    H H14B 0.3809 0.6130 0.0854 0.205 Uiso calc R 1 1 . .
    H H14C 0.4425 0.5596 0.0307 0.205 Uiso calc R 1 1 . .
    H H14D 0.4958 0.5450 0.1136 0.205 Uiso calc R 1 1 . .
    C C1B 0.3270(6) 0.2454(5) -0.1144(3) 0.175(3) Uani d . 1 1 . .
    H H1BA 0.3371 0.3149 -0.0990 0.263 Uiso calc R 1 1 . .
    H H1BB 0.2487 0.2368 -0.1469 0.263 Uiso calc R 1 1 . .
    H H1BC 0.3887 0.2276 -0.1383 0.263 Uiso calc R 1 1 . .
    C C2B 0.3368(4) 0.1799(4) -0.0518(3) 0.1251(14) Uani d . 1 1 . .
    H H2BC 0.3185 0.1106 -0.0682 0.150 Uiso calc R 1 1 . .
    H H2BD 0.2769 0.2007 -0.0266 0.150 Uiso calc R 1 1 . .
    O O1A 0.88657(18) 0.09668(11) -0.11484(9) 0.0658(5) Uani d . 1 1 . .
    H H1A 0.9087 0.1263 -0.1469 0.099 Uiso calc R 1 1 . .
loop_
    _atom_site_aniso_label
    _atom_site_aniso_U_11
    _atom_site_aniso_U_22
    _atom_site_aniso_U_33
    _atom_site_aniso_U_12
    _atom_site_aniso_U_13
    _atom_site_aniso_U_23
    O3A 0.0456(8) 0.0369(7) 0.0352(7) -0.0082(5) 0.0265(6) -0.0079(5)
    O6A 0.0461(8) 0.0475(7) 0.0370(7) -0.0029(6) 0.0267(6) 0.0032(5)
    C12A 0.0403(11) 0.0365(9) 0.0325(9) -0.0025(7) 0.0181(8) -0.0008(7)
    O4A 0.0599(10) 0.0430(8) 0.0573(9) -0.0183(6) 0.0415(8) -0.0152(6)
    C7A 0.0378(10) 0.0378(9) 0.0294(8) -0.0020(7) 0.0192(7) -0.0010(7)
    C5A 0.0363(10) 0.0352(9) 0.0305(8) -0.0023(7) 0.0171(7) -0.0029(7)
    O5A 0.0632(10) 0.0441(8) 0.0543(9) -0.0195(7) 0.0325(7) -0.0165(6)
    O2A 0.0947(12) 0.0401(7) 0.0511(9) -0.0205(7) 0.0534(9) -0.0132(6)
    C10A 0.0397(11) 0.0392(9) 0.0309(9) -0.0024(7) 0.0172(7) -0.0040(7)
    O7A 0.0866(13) 0.0574(9) 0.0655(10) -0.0290(8) 0.0499(9) -0.0337(8)
    C11A 0.0389(10) 0.0346(9) 0.0272(8) 0.0015(7) 0.0163(7) -0.0011(6)
    C9A 0.0418(11) 0.0376(9) 0.0339(9) -0.0057(7) 0.0167(8) -0.0051(7)
    C14A 0.0524(13) 0.0477(10) 0.0352(9) -0.0020(9) 0.0265(9) -0.0090(8)
    C8A 0.0381(10) 0.0372(9) 0.0350(9) -0.0030(7) 0.0204(8) -0.0028(7)
    C6A 0.0420(11) 0.0308(8) 0.0319(9) -0.0040(7) 0.0184(7) -0.0021(7)
    C13A 0.0403(11) 0.0421(9) 0.0286(8) 0.0024(8) 0.0186(7) 0.0049(7)
    C1A 0.0433(11) 0.0345(8) 0.0329(9) -0.0043(7) 0.0220(8) -0.0007(7)
    C2A 0.0545(13) 0.0367(9) 0.0389(10) -0.0092(8) 0.0265(9) -0.0097(7)
    C4A 0.0515(12) 0.0404(9) 0.0404(10) -0.0108(8) 0.0283(9) -0.0051(8)
    C15A 0.0517(13) 0.0438(10) 0.0369(9) -0.0076(8) 0.0223(9) -0.0103(8)
    C3A 0.0644(14) 0.0340(9) 0.0480(11) -0.0142(8) 0.0335(10) -0.0080(8)
    N2B 0.0492(11) 0.0421(9) 0.0576(11) 0.0029(7) 0.0115(8) 0.0013(8)
    N1B 0.0646(14) 0.0664(13) 0.0640(13) 0.0019(10) 0.0192(11) -0.0097(11)
    C8B 0.0535(15) 0.0461(12) 0.0791(17) -0.0036(10) 0.0140(12) 0.0046(11)
    C12B 0.0732(18) 0.0513(13) 0.0774(18) 0.0080(12) 0.0106(14) 0.0126(12)
    C7B 0.0611(16) 0.0458(12) 0.0670(15) -0.0023(10) 0.0103(12) 0.0027(10)
    C5B 0.0614(16) 0.0512(13) 0.0614(15) -0.0032(10) 0.0031(12) -0.0038(11)
    C3B 0.088(2) 0.121(3) 0.0681(19) 0.0099(19) 0.0205(17) -0.0051(18)
    C9B 0.0555(17) 0.0577(14) 0.111(2) -0.0062(12) -0.0055(15) -0.0007(15)
    C13B 0.103(2) 0.093(2) 0.089(2) 0.0237(19) 0.0301(19) 0.0281(18)
    C6B 0.093(2) 0.0599(16) 0.093(2) 0.0146(15) 0.0105(17) -0.0055(15)
    C11B 0.0647(17) 0.0482(13) 0.104(2) 0.0104(11) 0.0132(15) 0.0108(13)
    C10B 0.093(2) 0.0713(18) 0.118(3) 0.0025(16) 0.059(2) 0.0081(18)
    C4B 0.093(2) 0.097(2) 0.0758(19) 0.0072(18) 0.0288(17) -0.0140(17)
    C14B 0.108(3) 0.126(3) 0.183(5) -0.001(2) 0.046(3) 0.079(3)
    C1B 0.190(6) 0.140(4) 0.143(5) -0.015(4) -0.059(4) 0.032(4)
    C2B 0.123(3) 0.143(4) 0.101(3) -0.001(3) 0.014(3) 0.024(3)
    O1A 0.1151(15) 0.0414(8) 0.0631(10) -0.0239(8) 0.0637(11) -0.0208(7)
_geom_special_details
;
All e.s.d.'s (except the e.s.d. in the dihedral angle between two l.s. planes)
are estimated using the full covariance matrix. The cell e.s.d.'s are taken
into account individually in the estimation of e.s.d.'s in distances, angles
and torsion angles; correlations between e.s.d.'s in cell parameters are only
used when they are defined by crystal symmetry. An approximate (isotropic)
treatment of cell e.s.d.'s is used for estimating e.s.d.'s involving l.s.
planes.
;
loop_
    _geom_bond_atom_site_label_1
    _geom_bond_atom_site_label_2
    _geom_bond_site_symmetry_2
    _geom_bond_distance
    _geom_bond_publ_flag
    O3A C7A . 1.373(2) ?
    O3A C11A . 1.3667(19) ?
    O6A C13A . 1.326(2) ?
    C12A H12A . 0.9300 ?
    C12A C11A . 1.375(2) ?
    C12A C13A . 1.401(2) ?
    O4A H4A . 0.8200 ?
    O4A C8A . 1.358(2) ?
    C7A C5A . 1.468(2) ?
    C7A C8A . 1.355(2) ?
    C5A C6A . 1.402(2) ?
    C5A C4A . 1.395(2) ?
    O5A C9A . 1.257(2) ?
    O2A H2A . 0.8200 ?
    O2A C1A . 1.366(2) ?
    C10A C11A . 1.398(2) ?
    C10A C9A . 1.430(2) ?
    C10A C15A . 1.419(2) ?
    O7A H7A . 0.8200 ?
    O7A C15A . 1.352(2) ?
    C9A C8A . 1.447(2) ?
    C14A H14A . 0.9300 ?
    C14A C13A . 1.403(3) ?
    C14A C15A . 1.375(3) ?
    C6A H6A . 0.9300 ?
    C6A C1A . 1.379(2) ?
    C1A C2A . 1.403(2) ?
    C2A C3A . 1.385(2) ?
    C2A O1A . 1.348(2) ?
    C4A H4AA . 0.9300 ?
    C4A C3A . 1.372(3) ?
    C3A H3A . 0.9300 ?
    N2B H2BA . 0.9000 ?
    N2B H2BB . 0.9000 ?
    N2B C8B . 1.500(3) ?
    N2B C11B . 1.495(3) ?
    N1B C5B . 1.271(3) ?
    N1B C4B . 1.441(4) ?
    C8B C7B . 1.528(3) ?
    C8B C9B . 1.522(4) ?
    C8B C10B . 1.542(4) ?
    C12B H12B . 0.9700 ?
    C12B H12C . 0.9700 ?
    C12B C13B . 1.481(4) ?
    C12B C11B . 1.493(4) ?
    C7B H7BA . 0.9700 ?
    C7B H7BB . 0.9700 ?
    C7B C5B . 1.458(4) ?
    C5B C6B . 1.515(4) ?
    C3B H3BA . 0.9700 ?
    C3B H3BB . 0.9700 ?
    C3B C4B . 1.506(5) ?
    C3B C2B . 1.512(6) ?
    C9B H9BA . 0.9600 ?
    C9B H9BB . 0.9600 ?
    C9B H9BC . 0.9600 ?
    C13B H13A . 0.9700 ?
    C13B H13B . 0.9700 ?
    C13B C14B . 1.520(5) ?
    C6B H6BA . 0.9600 ?
    C6B H6BB . 0.9600 ?
    C6B H6BC . 0.9600 ?
    C11B H11A . 0.9700 ?
    C11B H11B . 0.9700 ?
    C10B H10A . 0.9600 ?
    C10B H10B . 0.9600 ?
    C10B H10C . 0.9600 ?
    C4B H4BA . 0.9700 ?
    C4B H4BB . 0.9700 ?
    C14B H14B . 0.9600 ?
    C14B H14C . 0.9600 ?
    C14B H14D . 0.9600 ?
    C1B H1BA . 0.9600 ?
    C1B H1BB . 0.9600 ?
    C1B H1BC . 0.9600 ?
    C1B C2B . 1.460(7) ?
    C2B H2BC . 0.9700 ?
    C2B H2BD . 0.9700 ?
    O1A H1A . 0.8200 ?
loop_
    _geom_angle_atom_site_label_1
    _geom_angle_atom_site_label_2
    _geom_angle_atom_site_label_3
    _geom_angle_site_symmetry_1
    _geom_angle_site_symmetry_3
    _geom_angle
    _geom_angle_publ_flag
    C11A O3A C7A . . 121.74(13) ?
    C11A C12A H12A . . 120.6 ?
    C11A C12A C13A . . 118.81(16) ?
    C13A C12A H12A . . 120.6 ?
    C8A O4A H4A . . 109.5 ?
    O3A C7A C5A . . 110.56(14) ?
    C8A C7A O3A . . 120.22(15) ?
    C8A C7A C5A . . 129.22(15) ?
    C6A C5A C7A . . 122.38(15) ?
    C4A C5A C7A . . 119.43(15) ?
    C4A C5A C6A . . 118.19(15) ?
    C1A O2A H2A . . 109.5 ?
    C11A C10A C9A . . 120.06(15) ?
    C11A C10A C15A . . 117.13(16) ?
    C15A C10A C9A . . 122.81(16) ?
    C15A O7A H7A . . 109.5 ?
    O3A C11A C12A . . 116.66(15) ?
    O3A C11A C10A . . 120.16(15) ?
    C12A C11A C10A . . 123.18(15) ?
    O5A C9A C10A . . 123.90(16) ?
    O5A C9A C8A . . 119.76(16) ?
    C10A C9A C8A . . 116.34(15) ?
    C13A C14A H14A . . 119.5 ?
    C15A C14A H14A . . 119.5 ?
    C15A C14A C13A . . 120.90(16) ?
    O4A C8A C9A . . 117.12(15) ?
    C7A C8A O4A . . 121.41(15) ?
    C7A C8A C9A . . 121.44(16) ?
    C5A C6A H6A . . 119.3 ?
    C1A C6A C5A . . 121.33(15) ?
    C1A C6A H6A . . 119.3 ?
    O6A C13A C12A . . 119.50(17) ?
    O6A C13A C14A . . 120.98(15) ?
    C12A C13A C14A . . 119.50(16) ?
    O2A C1A C6A . . 116.80(15) ?
    O2A C1A C2A . . 123.14(15) ?
    C6A C1A C2A . . 120.06(15) ?
    C3A C2A C1A . . 118.10(16) ?
    O1A C2A C1A . . 123.96(16) ?
    O1A C2A C3A . . 117.94(16) ?
    C5A C4A H4AA . . 119.9 ?
    C3A C4A C5A . . 120.12(16) ?
    C3A C4A H4AA . . 119.9 ?
    O7A C15A C10A . . 119.52(17) ?
    O7A C15A C14A . . 120.01(16) ?
    C14A C15A C10A . . 120.47(17) ?
    C2A C3A H3A . . 118.9 ?
    C4A C3A C2A . . 122.19(17) ?
    C4A C3A H3A . . 118.9 ?
    H2BA N2B H2BB . . 107.3 ?
    C8B N2B H2BA . . 108.0 ?
    C8B N2B H2BB . . 108.0 ?
    C11B N2B H2BA . . 108.0 ?
    C11B N2B H2BB . . 108.0 ?
    C11B N2B C8B . . 117.04(19) ?
    C5B N1B C4B . . 122.0(2) ?
    N2B C8B C7B . . 107.19(19) ?
    N2B C8B C9B . . 109.8(2) ?
    N2B C8B C10B . . 108.6(2) ?
    C7B C8B C10B . . 109.1(2) ?
    C9B C8B C7B . . 110.7(2) ?
    C9B C8B C10B . . 111.3(2) ?
    H12B C12B H12C . . 107.3 ?
    C13B C12B H12B . . 108.2 ?
    C13B C12B H12C . . 108.2 ?
    C13B C12B C11B . . 116.4(3) ?
    C11B C12B H12B . . 108.2 ?
    C11B C12B H12C . . 108.2 ?
    C8B C7B H7BA . . 107.7 ?
    C8B C7B H7BB . . 107.7 ?
    H7BA C7B H7BB . . 107.1 ?
    C5B C7B C8B . . 118.6(2) ?
    C5B C7B H7BA . . 107.7 ?
    C5B C7B H7BB . . 107.7 ?
    N1B C5B C7B . . 120.2(2) ?
    N1B C5B C6B . . 123.6(3) ?
    C7B C5B C6B . . 116.2(2) ?
    H3BA C3B H3BB . . 108.0 ?
    C4B C3B H3BA . . 109.3 ?
    C4B C3B H3BB . . 109.3 ?
    C4B C3B C2B . . 111.5(3) ?
    C2B C3B H3BA . . 109.3 ?
    C2B C3B H3BB . . 109.3 ?
    C8B C9B H9BA . . 109.5 ?
    C8B C9B H9BB . . 109.5 ?
    C8B C9B H9BC . . 109.5 ?
    H9BA C9B H9BB . . 109.5 ?
    H9BA C9B H9BC . . 109.5 ?
    H9BB C9B H9BC . . 109.5 ?
    C12B C13B H13A . . 109.2 ?
    C12B C13B H13B . . 109.2 ?
    C12B C13B C14B . . 112.2(4) ?
    H13A C13B H13B . . 107.9 ?
    C14B C13B H13A . . 109.2 ?
    C14B C13B H13B . . 109.2 ?
    C5B C6B H6BA . . 109.5 ?
    C5B C6B H6BB . . 109.5 ?
    C5B C6B H6BC . . 109.5 ?
    H6BA C6B H6BB . . 109.5 ?
    H6BA C6B H6BC . . 109.5 ?
    H6BB C6B H6BC . . 109.5 ?
    N2B C11B H11A . . 109.2 ?
    N2B C11B H11B . . 109.2 ?
    C12B C11B N2B . . 112.2(2) ?
    C12B C11B H11A . . 109.2 ?
    C12B C11B H11B . . 109.2 ?
    H11A C11B H11B . . 107.9 ?
    C8B C10B H10A . . 109.5 ?
    C8B C10B H10B . . 109.5 ?
    C8B C10B H10C . . 109.5 ?
    H10A C10B H10B . . 109.5 ?
    H10A C10B H10C . . 109.5 ?
    H10B C10B H10C . . 109.5 ?
    N1B C4B C3B . . 111.9(3) ?
    N1B C4B H4BA . . 109.2 ?
    N1B C4B H4BB . . 109.2 ?
    C3B C4B H4BA . . 109.2 ?
    C3B C4B H4BB . . 109.2 ?
    H4BA C4B H4BB . . 107.9 ?
    C13B C14B H14B . . 109.5 ?
    C13B C14B H14C . . 109.5 ?
    C13B C14B H14D . . 109.5 ?
    H14B C14B H14C . . 109.5 ?
    H14B C14B H14D . . 109.5 ?
    H14C C14B H14D . . 109.5 ?
    H1BA C1B H1BB . . 109.5 ?
    H1BA C1B H1BC . . 109.5 ?
    H1BB C1B H1BC . . 109.5 ?
    C2B C1B H1BA . . 109.5 ?
    C2B C1B H1BB . . 109.5 ?
    C2B C1B H1BC . . 109.5 ?
    C3B C2B H2BC . . 108.9 ?
    C3B C2B H2BD . . 108.9 ?
    C1B C2B C3B . . 113.3(4) ?
    C1B C2B H2BC . . 108.9 ?
    C1B C2B H2BD . . 108.9 ?
    H2BC C2B H2BD . . 107.7 ?
    C2A O1A H1A . . 109.5 ?
loop_
    _geom_hbond_atom_site_label_D
    _geom_hbond_atom_site_label_H
    _geom_hbond_atom_site_label_A
    _geom_hbond_site_symmetry_D
    _geom_hbond_site_symmetry_H
    _geom_hbond_site_symmetry_A
    _geom_hbond_distance_DH
    _geom_hbond_distance_HA
    _geom_hbond_distance_DA
    _geom_hbond_angle_DHA
    _geom_hbond_publ_flag
    N2B H2BA O6A 1_555 1_555 1_555 0.9 1.87 2.765(2) 171 yes
    N2B H2BB N1B 1_555 1_555 1_555 0.9 2.05 2.749(3) 134 yes
    O7A H7A O5A 1_555 1_555 1_555 0.82 1.92 2.642(2) 147 yes
    O1A H1A O6A 1_555 1_555 4_665 0.82 1.73 2.544(2) 172 yes
    O2A H2A O6A 1_555 1_555 4_665 0.82 1.85 2.6637(19) 173 yes
    O4A H4A O2A 1_555 1_555 3_765 0.82 2.01 2.771(2) 154 yes
