# Supplementary material for: N-Butyl-4-butyl­imino-2-methyl­pentan-2-aminium (E)-quercetinate
Source: Acta Crystallogr Sect E Struct Rep Online. 2012 Jul 14;68(Pt 8):o2450. doi: 10.1107/S1600536812031170 (PMC3414362; doi:10.1107/S1600536812031170)
Supplement: Supplementary file 2 [file e-68-o2450-Isup2.hkl]

# 
# h,k,l, Fc-squared, Fo-squared, sigma(Fo-squared) and status flag 
# 
data_I
_shelx_title ' QuerBuA 2-23-02-2012 in P21/n 14' 
_shelx_refln_list_code          4 
_shelx_F_calc_maximum      268.84 
_exptl_crystal_F_000      1136.00 
_reflns_d_resolution_high  0.7332 
 
loop_ 
 _symmetry_equiv_pos_as_xyz 
 'x, y, z' 
 '-x+1/2, y+1/2, -z+1/2' 
 '-x, -y, -z' 
 'x-1/2, -y-1/2, z-1/2' 
 
_cell_length_a    11.4017 
_cell_length_b    13.1730 
_cell_length_c    19.1961 
_cell_angle_alpha  90.000 
_cell_angle_beta  104.438 
_cell_angle_gamma  90.000 
 
_shelx_F_squared_multiplier     1.000 
 
loop_ 
 _refln_index_h 
 _refln_index_k 
 _refln_index_l 
 _refln_F_squared_calc 
 _refln_F_squared_meas 
 _refln_F_squared_sigma 
 _refln_observed_status 
   2   0   0    11656.27    12499.14    132.34 o 
   4   0   0     2987.39     3066.44     38.07 o 
   6   0   0      307.36      339.60     24.53 o 
   8   0   0      224.10      218.46     12.71 o 
  10   0   0      152.08      151.84     18.01 o 
  12   0   0      185.61      252.35     26.32 o 
   2   1   0    11700.00    11802.38     99.50 o 
   3   1   0     1673.93     1516.71     17.59 o 
   4   1   0       96.40      102.67      2.62 o 
   5   1   0      356.84      329.17      4.43 o 
   6   1   0      406.49      332.01      6.58 o 
   7   1   0      564.35      567.29     11.97 o 
   8   1   0      323.89      335.96      8.66 o 
   9   1   0      240.50      225.03      9.00 o 
  10   1   0        8.07        4.60      3.84 o 
  11   1   0        1.66       -1.41      3.91 o 
  12   1   0       62.11       48.14      7.99 o 
  13   1   0        6.98       10.46      4.37 o 
   0   2   0      152.29      333.18      9.58 o 
   1   2   0     4003.67     4081.43     36.37 o 
   2   2   0      108.18       41.44      1.21 o 
   3   2   0     4766.15     4410.33     32.75 o 
   4   2   0      367.47      385.85      4.69 o 
   5   2   0       18.16       14.23      1.10 o 
   6   2   0      224.80      189.05      5.71 o 
   7   2   0       28.48       25.19      1.85 o 
   8   2   0        0.58        1.80      0.73 o 
   9   2   0      115.20      106.99      5.09 o 
  10   2   0       78.66       65.57      8.53 o 
  11   2   0       13.57       17.59      6.67 o 
  12   2   0        5.39       11.30     22.19 o 
  13   2   0        7.80       15.51      5.59 o 
   1   3   0     1136.01     1332.14     11.70 o 
   2   3   0      167.00      170.61      2.71 o 
   3   3   0       88.80       54.72      1.56 o 
   4   3   0     1023.40      991.00     10.42 o 
   5   3   0       39.83       47.20      1.82 o 
   6   3   0      261.53      311.61      9.99 o 
   7   3   0      144.70      157.32      5.34 o 
   8   3   0       16.16       20.87      2.22 o 
   9   3   0       17.50       32.26      3.12 o 
  10   3   0       18.44       29.22      3.76 o 
  11   3   0      175.49      161.96     14.01 o 
  12   3   0        0.30        3.23      4.10 o 
  13   3   0        0.16        1.29      3.19 o 
   0   4   0     2828.87     3021.72     26.07 o 
   1   4   0     7237.29     7190.00     65.73 o 
   2   4   0       77.52      164.52      2.89 o 
   3   4   0      423.67      430.73      5.20 o 
   4   4   0      739.64      787.37      8.18 o 
   5   4   0        7.21        4.68      0.51 o 
   6   4   0        6.12        5.31      0.72 o 
   7   4   0       40.59       44.21      2.14 o 
   8   4   0       58.49      113.37      7.10 o 
   9   4   0       82.88       71.89      5.76 o 
  10   4   0      128.05      133.28      8.58 o 
  11   4   0        1.61        2.45      2.93 o 
  12   4   0       99.76      133.48     13.56 o 
  13   4   0       29.27       30.85     19.21 o 
   1   5   0       35.72       40.67      1.42 o 
   2   5   0        1.79        3.05      0.67 o 
   3   5   0     3156.80     3320.88     23.10 o 
   4   5   0     2009.78     1896.11     17.61 o 
   5   5   0      557.58      597.27      9.22 o 
   6   5   0       35.57       33.32      1.94 o 
   7   5   0      230.28      214.60      6.09 o 
   8   5   0       36.20       38.05      2.81 o 
   9   5   0     1143.62     1307.35     27.33 o 
  10   5   0        7.11        9.59      2.51 o 
  11   5   0       38.14       38.84      6.78 o 
  12   5   0       52.08       49.66     11.06 o 
  13   5   0       10.30        5.91      4.17 o 
   0   6   0     4768.46     5606.80     47.09 o 
   1   6   0      602.00      650.05      8.44 o 
   2   6   0       73.21       44.72      1.57 o 
   3   6   0      291.94      306.44      5.45 o 
   4   6   0      197.06      160.23      4.20 o 
   5   6   0       64.50       58.89      2.53 o 
   6   6   0      119.68      120.92      3.24 o 
   7   6   0      399.52      398.47      8.54 o 
   8   6   0      373.89      392.65      9.95 o 
   9   6   0      277.67      305.93     12.78 o 
  10   6   0        1.37        0.41      3.20 o 
  11   6   0       15.89       13.76      5.07 o 
  12   6   0       39.94       50.89      8.89 o 
  13   6   0       10.06        8.76      6.12 o 
   1   7   0      230.71      263.43      4.36 o 
   2   7   0       17.67        9.93      0.97 o 
   3   7   0        0.07        1.81      0.74 o 
   4   7   0        1.62        2.62      0.89 o 
   5   7   0      111.36      131.21      4.24 o 
   6   7   0        0.73        0.48      0.64 o 
   7   7   0      273.93      282.20      8.15 o 
   8   7   0     1150.24     1124.57     21.58 o 
   9   7   0        3.12       -0.54      2.86 o 
  10   7   0       10.12        3.61      4.51 o 
  11   7   0        0.73        0.53      4.30 o 
  12   7   0        0.00       -1.41      3.88 o 
  13   7   0        9.05       26.38      8.46 o 
   0   8   0       75.19       52.72      3.52 o 
   1   8   0      880.40     1043.57     13.27 o 
   2   8   0       99.54       85.95      2.95 o 
   3   8   0        7.98       11.94      1.15 o 
   4   8   0        4.98       17.50      2.15 o 
   5   8   0       55.49       63.02      3.50 o 
   6   8   0      128.02      151.51      5.59 o 
   7   8   0     1202.32     1210.27     17.62 o 
   8   8   0      545.22      569.42     11.57 o 
   9   8   0       22.87       25.39      3.86 o 
  10   8   0        4.67        2.27      5.06 o 
  11   8   0       26.35       37.12     14.97 o 
  12   8   0       10.63        9.23      3.87 o 
  13   8   0        4.23        3.73      4.56 o 
   1   9   0      610.31      582.11      9.31 o 
   2   9   0       36.07       36.05      2.02 o 
   3   9   0       11.11       21.22      1.66 o 
   4   9   0      203.00      223.86      8.20 o 
   5   9   0        9.69        9.48      1.88 o 
   6   9   0      140.81      132.00      5.42 o 
   7   9   0       46.01       44.73      4.16 o 
   8   9   0       76.25       58.41      3.79 o 
   9   9   0        1.43        2.59      1.84 o 
  10   9   0        4.31        3.87      4.59 o 
  11   9   0        1.02        0.75      3.74 o 
  12   9   0        0.01       -3.94      3.94 o 
   0  10   0      524.28      456.05     12.13 o 
   1  10   0      181.21      189.72      5.35 o 
   2  10   0       23.61       19.56      1.65 o 
   3  10   0      373.18      352.16      8.15 o 
   4  10   0      183.58      165.28      5.80 o 
   5  10   0        0.53       -0.05      1.24 o 
   6  10   0       83.44       71.26      5.59 o 
   7  10   0        8.70        5.89      2.03 o 
   8  10   0       52.63       49.87      3.67 o 
   9  10   0       35.49       42.37      4.26 o 
  10  10   0        5.93        6.02      6.25 o 
  11  10   0        6.36        1.09      5.98 o 
   1  11   0       34.30       32.14      2.82 o 
   2  11   0        1.96        1.59      1.05 o 
   3  11   0        8.48        4.59      1.26 o 
   4  11   0      119.54       96.39      3.83 o 
   5  11   0        6.86        8.44      1.77 o 
   6  11   0      102.97      108.23      5.17 o 
   7  11   0        6.67        5.67      1.61 o 
   8  11   0        0.09        1.13      1.73 o 
   9  11   0       75.48       90.57      7.47 o 
  10  11   0        0.03       -0.08      3.99 o 
  11  11   0        5.80       29.44     10.52 o 
   0  12   0       11.94        9.61      5.48 o 
   1  12   0       23.92       13.56      1.85 o 
   2  12   0      285.07      252.09      9.57 o 
   3  12   0      141.17      160.06      7.77 o 
   4  12   0       88.34       84.61      5.75 o 
   5  12   0      154.61      146.30      7.56 o 
   6  12   0      146.22      133.12      7.29 o 
   7  12   0        4.64        9.11      2.16 o 
   8  12   0       55.43       47.60      4.47 o 
   9  12   0        0.01        4.07      2.44 o 
   1  13   0       21.30       25.85      4.22 o 
   2  13   0        0.05        2.81      1.97 o 
   3  13   0       68.82       78.54      8.35 o 
   4  13   0      127.45      111.58      6.84 o 
   5  13   0        1.51       -1.51      2.23 o 
   6  13   0        2.98       12.51      3.09 o 
   7  13   0       57.44       50.25      4.79 o 
   8  13   0       39.18       85.70      8.93 o 
   9  13   0        8.84       15.49      4.13 o 
   0  14   0      183.59      253.14     17.64 o 
   1  14   0      130.21      106.29      8.22 o 
   2  14   0        1.60       -2.48      2.66 o 
   3  14   0       24.71       27.33      4.38 o 
   4  14   0        4.60       10.20      2.81 o 
   5  14   0        1.97        0.15      2.20 o 
   6  14   0       93.63       82.42      7.38 o 
   7  14   0        9.26       10.56      3.24 o 
   8  14   0       68.78       52.18     12.06 o 
   9  14   0       24.72       37.10     10.27 o 
   1  15   0       39.29       32.63      4.34 o 
   2  15   0        2.75        3.05      2.93 o 
   3  15   0        0.16       -0.21      2.24 o 
   4  15   0        5.85        3.95      3.86 o 
   5  15   0        0.17        4.09      2.85 o 
   6  15   0       25.93       19.46      8.61 o 
   7  15   0        0.10        4.06      3.24 o 
   0  16   0       13.35       15.28      8.82 o 
   1  16   0       28.75       19.31      4.05 o 
   2  16   0        0.61       -2.56      2.56 o 
   3  16   0        0.10        1.08      3.88 o 
   4  16   0       23.04       14.04      6.82 o 
   5  16   0        0.31       -6.52      6.52 o 
 -13   0   1      171.94      215.19     25.75 o 
 -11   0   1      279.06      300.12     26.62 o 
  -9   0   1       11.06       10.63      4.79 o 
  -7   0   1      235.32      160.02      6.00 o 
  -5   0   1      353.57      292.26      5.69 o 
  -3   0   1       35.86       30.34      1.50 o 
   3   0   1    12050.60    11335.33     86.75 o 
   5   0   1      658.09      541.40      9.03 o 
   7   0   1       18.86       20.62      2.19 o 
   9   0   1      125.65      153.77      6.85 o 
  11   0   1       31.82       33.47      9.07 o 
  13   0   1        3.34       -4.72      4.72 o 
 -14   1   1        3.74        1.66      6.23 o 
 -13   1   1       48.14       54.56     16.16 o 
 -12   1   1       27.39       33.47      6.84 o 
 -11   1   1       19.13       22.30      5.39 o 
 -10   1   1       52.91       38.16      8.90 o 
  -9   1   1      298.51      334.89     18.98 o 
  -8   1   1     1231.67     1207.02     29.73 o 
  -7   1   1      270.26      294.07      7.38 o 
  -6   1   1      888.05      935.48     15.40 o 
  -5   1   1      278.18      283.76      4.40 o 
  -4   1   1      137.99       99.44      2.28 o 
  -3   1   1      424.73      263.28      3.79 o 
  -2   1   1     1757.49     1748.78     14.25 o 
   2   1   1      619.09      300.11      3.75 o 
   3   1   1     2411.17     2303.09     17.06 o 
   4   1   1       82.43      143.50      2.32 o 
   5   1   1      100.65      115.91      2.77 o 
   6   1   1      465.86      426.59      9.36 o 
   7   1   1      176.61      168.29      7.43 o 
   8   1   1      129.46      139.10      5.31 o 
   9   1   1        0.11       -0.87      2.67 o 
  10   1   1        9.09       -0.80      3.09 o 
  11   1   1       10.57       11.37      4.05 o 
  12   1   1        2.03       -5.54      5.54 o 
  13   1   1        3.26        5.82      4.38 o 
 -14   2   1        0.31       -1.66      5.03 o 
 -13   2   1        0.63       -2.36      4.31 o 
 -12   2   1        3.06       11.91      6.95 o 
 -11   2   1       73.10       75.96      9.84 o 
 -10   2   1       51.07       68.90      8.68 o 
  -9   2   1      189.37      214.74      6.84 o 
  -8   2   1      200.14      208.75      7.12 o 
  -7   2   1       55.65       52.66      2.75 o 
  -6   2   1       21.23       25.60      1.62 o 
  -5   2   1       17.59       33.31      1.33 o 
  -4   2   1      629.06      782.79      7.12 o 
  -3   2   1        5.32        3.54      0.64 o 
  -2   2   1     2962.59     2499.53     16.70 o 
  -1   2   1     9755.82    10084.13     74.67 o 
   0   2   1     1332.08     1824.44     32.07 o 
   1   2   1      931.41     1339.09     11.49 o 
   2   2   1     3969.40     4002.14     27.96 o 
   3   2   1      186.11      255.36      2.83 o 
   4   2   1       14.75       17.91      0.88 o 
   5   2   1      259.80      277.04      5.38 o 
   6   2   1      265.61      206.73      5.65 o 
   7   2   1       29.64       35.72      2.91 o 
   8   2   1      541.43      590.32     18.13 o 
   9   2   1       15.80       19.63      3.06 o 
  10   2   1        0.46        2.06      2.91 o 
  11   2   1       12.73        2.07      4.13 o 
  12   2   1        1.93       -2.02      6.92 o 
  13   2   1        5.27        0.95      4.51 o 
 -14   3   1        0.43       -6.17      6.17 o 
 -13   3   1        6.21        7.50      5.75 o 
 -12   3   1        9.28       14.00      4.80 o 
 -11   3   1       28.46       38.79      6.92 o 
 -10   3   1        0.00        1.27      1.73 o 
  -9   3   1        5.93        5.07      1.27 o 
  -8   3   1       15.80       15.31      1.75 o 
  -7   3   1       78.96       62.75      3.42 o 
  -6   3   1       19.43       17.99      1.31 o 
  -5   3   1      327.62      359.96      5.58 o 
  -4   3   1      408.97      303.40      4.31 o 
  -3   3   1     1735.33     1788.05     14.23 o 
  -2   3   1      113.65       51.51      1.82 o 
  -1   3   1     1937.41     1830.59     14.93 o 
   0   3   1     7877.63     7468.24     82.84 o 
   1   3   1     2846.38     2641.68     17.33 o 
   2   3   1       77.31       91.07      1.93 o 
   3   3   1     5541.96     5172.80     27.56 o 
   4   3   1       64.55       83.05      1.79 o 
   5   3   1      287.60      266.94      5.15 o 
   6   3   1      380.12      363.47      5.70 o 
   7   3   1      142.88      131.69      6.20 o 
   8   3   1        1.17        1.46      1.56 o 
   9   3   1       12.42        8.61      1.77 o 
  10   3   1      303.94      333.17     13.07 o 
  11   3   1        3.07       18.06      4.99 o 
  12   3   1       32.57       21.74      5.83 o 
  13   3   1       43.91       61.46      9.96 o 
 -14   4   1        2.90        8.74      4.92 o 
 -13   4   1        0.93       -0.25      3.49 o 
 -12   4   1       15.17       20.46      6.24 o 
 -11   4   1        0.99        4.49      3.05 o 
 -10   4   1        1.04       -0.97      2.74 o 
  -9   4   1       69.04       70.54      5.37 o 
  -8   4   1       15.34        6.88      1.93 o 
  -7   4   1       49.57       45.54      2.49 o 
  -6   4   1      221.39      218.11      4.73 o 
  -5   4   1       94.50       79.43      2.78 o 
  -4   4   1     1778.46     1713.79     13.62 o 
  -3   4   1      298.38      249.40      4.39 o 
  -2   4   1        3.68        7.40      0.66 o 
  -1   4   1       25.52       55.37      1.91 o 
   0   4   1      562.62      572.98      5.83 o 
   1   4   1      373.14      344.58      3.86 o 
   2   4   1      391.69      423.79      4.96 o 
   3   4   1     5481.17     5224.76     28.94 o 
   4   4   1      208.65      191.65      3.65 o 
   5   4   1      806.16      787.05      7.55 o 
   6   4   1       77.57       80.63      3.34 o 
   7   4   1        1.46        3.10      0.94 o 
   8   4   1        0.03       -0.92      1.80 o 
   9   4   1       68.46       62.34      4.67 o 
  10   4   1       27.29       28.69      4.15 o 
  11   4   1       43.73       45.94      7.74 o 
  12   4   1       31.91       41.76      7.86 o 
  13   4   1       22.71       17.16      8.81 o 
 -13   5   1        4.79       15.95      5.97 o 
 -12   5   1       78.95       80.44     10.60 o 
 -11   5   1       61.70       64.44      8.92 o 
 -10   5   1        9.47        9.99      7.13 o 
  -9   5   1      198.78      214.89      9.98 o 
  -8   5   1      160.10      176.57      5.81 o 
  -7   5   1       11.66       12.17      1.17 o 
  -6   5   1     1236.02     1172.27     15.45 o 
  -5   5   1       26.34       38.16      1.78 o 
  -4   5   1      754.69      666.34      8.47 o 
  -3   5   1     4052.33     4019.87     28.12 o 
  -2   5   1        3.97        3.51      0.67 o 
  -1   5   1       29.27       24.25      1.06 o 
   0   5   1     5435.03     5751.62     46.95 o 
   1   5   1     4073.39     4099.49     29.41 o 
   2   5   1      816.21      704.49      7.39 o 
   3   5   1        0.00        5.13      1.00 o 
   4   5   1     1162.12     1160.00     12.08 o 
   5   5   1      237.48      253.84      4.91 o 
   6   5   1      255.13      290.56      7.64 o 
   7   5   1      155.23      148.15      5.97 o 
   8   5   1      259.94      296.83     10.03 o 
   9   5   1      394.03      472.46     16.04 o 
  10   5   1       38.35       35.60      4.64 o 
  11   5   1       16.40       15.08      4.68 o 
  12   5   1        3.52        0.58      3.47 o 
  13   5   1        1.54       -3.78      6.77 o 
 -13   6   1       86.84       94.00     12.31 o 
 -12   6   1        4.10        7.54      4.56 o 
 -11   6   1        0.07       -3.18      3.18 o 
 -10   6   1       10.81        9.63      3.35 o 
  -9   6   1      195.02      198.43      9.91 o 
  -8   6   1      757.56      774.84     12.41 o 
  -7   6   1       11.22       13.15      1.57 o 
  -6   6   1      567.40      596.71     10.34 o 
  -5   6   1      230.93      248.25      5.54 o 
  -4   6   1       50.96       58.62      2.64 o 
  -3   6   1       11.89       30.82      1.72 o 
  -2   6   1      968.37     1111.65     15.62 o 
  -1   6   1       25.52       29.34      1.71 o 
   0   6   1      745.28      691.60      8.76 o 
   1   6   1     2969.16     3243.24     19.87 o 
   2   6   1     4099.68     4832.86     45.89 o 
   3   6   1      246.55      320.10      5.95 o 
   4   6   1      167.63      161.81      4.25 o 
   5   6   1        5.86       21.82      1.56 o 
   6   6   1      378.35      358.16     13.01 o 
   7   6   1       57.67       52.11      3.09 o 
   8   6   1      238.89      224.27      7.47 o 
   9   6   1      407.92      419.49     15.51 o 
  10   6   1       11.07        8.04      2.91 o 
  11   6   1        9.78        0.15      3.14 o 
  12   6   1        0.89        3.10      3.43 o 
  13   6   1       14.54       21.15      8.42 o 
 -13   7   1       34.33       19.73      7.16 o 
 -12   7   1       30.92       41.07      9.73 o 
 -11   7   1       53.69       51.07      9.55 o 
 -10   7   1        9.21       10.32      3.67 o 
  -9   7   1        1.92        2.68      1.54 o 
  -8   7   1      362.65      388.22      8.86 o 
  -7   7   1       93.94       94.25      4.27 o 
  -6   7   1       28.08       27.97      1.94 o 
  -5   7   1        1.73        1.52      1.06 o 
  -4   7   1       31.50       32.97      2.11 o 
  -3   7   1       81.82      114.52      3.67 o 
  -2   7   1      136.06      158.60      4.27 o 
  -1   7   1      425.62      472.45     10.28 o 
   0   7   1       54.67       72.22      2.38 o 
   1   7   1      116.93      164.05      3.71 o 
   2   7   1      719.64      731.16      9.19 o 
   3   7   1      361.61      357.14      7.12 o 
   4   7   1      729.70      700.34     15.53 o 
   5   7   1      323.05      298.54      7.03 o 
   6   7   1       35.03       44.35      2.95 o 
   7   7   1       82.65       72.81      3.80 o 
   8   7   1        0.06        1.53      1.40 o 
   9   7   1      198.41      204.06     10.98 o 
  10   7   1        1.70        0.24      4.57 o 
  11   7   1        1.68       -1.80      5.36 o 
  12   7   1        3.58        2.57      3.69 o 
  13   7   1        0.00       -6.75      6.75 o 
 -13   8   1       16.79       15.10      7.35 o 
 -12   8   1        3.30        2.79      2.89 o 
 -11   8   1        1.56        1.53      2.76 o 
 -10   8   1       10.16        4.38      2.66 o 
  -9   8   1       14.55       16.26      2.60 o 
  -8   8   1       41.75       35.45      2.87 o 
  -7   8   1     1526.18     1608.29     22.59 o 
  -6   8   1      286.32      261.94      7.38 o 
  -5   8   1       29.80       27.97      2.37 o 
  -4   8   1       44.10       44.40      2.78 o 
  -3   8   1      177.84      138.44      5.74 o 
  -2   8   1       74.33       40.27      2.00 o 
  -1   8   1      107.04      145.53      3.90 o 
   0   8   1     4133.31     4332.51     61.64 o 
   1   8   1      292.14      292.03      6.54 o 
   2   8   1      194.95      154.60      4.57 o 
   3   8   1        8.73        7.92      1.17 o 
   4   8   1        2.90        0.17      1.01 o 
   5   8   1      131.88      157.69      5.34 o 
   6   8   1        5.24        7.59      1.64 o 
   7   8   1      238.29      227.66      7.10 o 
   8   8   1       21.22       14.42      2.04 o 
   9   8   1        8.13        4.09      3.08 o 
  10   8   1       47.46       36.23      8.06 o 
  11   8   1        0.08       -4.19      4.19 o 
  12   8   1       12.43        7.93      5.80 o 
 -12   9   1        7.03        7.96      7.17 o 
 -11   9   1        2.25       -0.11      6.99 o 
 -10   9   1        0.53       -1.27      6.57 o 
  -9   9   1        4.52        3.24      2.47 o 
  -8   9   1        0.35       -0.49      1.24 o 
  -7   9   1       86.31       81.86      4.38 o 
  -6   9   1      207.89      196.44      6.54 o 
  -5   9   1       57.27       49.28      3.10 o 
  -4   9   1       14.53       23.05      1.90 o 
  -3   9   1       18.47       14.49      1.40 o 
  -2   9   1        5.16        6.33      1.03 o 
  -1   9   1       11.53       11.68      1.34 o 
   0   9   1       35.66       59.81      3.08 o 
   1   9   1      595.38      546.68     10.15 o 
   2   9   1      126.52      107.09      3.91 o 
   3   9   1       12.82       11.37      1.89 o 
   4   9   1        0.93       -0.03      1.25 o 
   5   9   1        8.24       12.56      1.73 o 
   6   9   1       94.14       83.89      4.37 o 
   7   9   1        1.95        2.27      1.27 o 
   8   9   1       73.97       74.83      5.37 o 
   9   9   1       21.96       17.80      4.43 o 
  10   9   1        5.40        3.44      2.53 o 
  11   9   1        1.41       -4.42      4.42 o 
  12   9   1        4.65       -3.90      5.71 o 
 -11  10   1        2.40        0.62      4.12 o 
 -10  10   1        5.44       11.55      5.57 o 
  -9  10   1       22.20       25.43      3.22 o 
  -8  10   1       12.85       16.63      2.23 o 
  -7  10   1        3.26        2.89      1.30 o 
  -6  10   1        2.15       -1.53      1.53 o 
  -5  10   1       19.32       21.73      3.25 o 
  -4  10   1       28.57       27.51      1.99 o 
  -3  10   1        2.89        2.53      1.00 o 
  -2  10   1       10.61        9.30      1.20 o 
  -1  10   1       35.98       50.21      3.07 o 
   0  10   1      376.79      368.12      8.27 o 
   1  10   1      338.50      373.39      7.83 o 
   2  10   1      408.35      406.79     11.89 o 
   3  10   1        0.07        0.85      0.70 o 
   4  10   1        2.37       -0.55      0.95 o 
   5  10   1       57.02       56.65      3.59 o 
   6  10   1       32.66       44.56      3.35 o 
   7  10   1       70.62       71.88      4.27 o 
   8  10   1        0.00        0.67      1.51 o 
   9  10   1       36.62       41.26      5.15 o 
  10  10   1       20.40       15.77      4.18 o 
  11  10   1        2.34        3.56      5.28 o 
 -11  11   1       12.11       16.55      7.20 o 
 -10  11   1        0.29       -0.81      2.82 o 
  -9  11   1        6.92        8.08      2.89 o 
  -8  11   1       15.11       12.00      2.45 o 
  -7  11   1       42.35       47.16      4.19 o 
  -6  11   1        3.16        0.64      1.39 o 
  -5  11   1       16.00       20.71      3.86 o 
  -4  11   1      302.88      340.18      8.37 o 
  -3  11   1        1.76       -0.73      0.93 o 
  -2  11   1        4.14        5.45      1.21 o 
  -1  11   1        5.82        9.16      1.36 o 
   0  11   1       88.88      113.25      4.44 o 
   1  11   1        0.94       -0.78      0.97 o 
   2  11   1      601.83      590.66     10.71 o 
   3  11   1       14.25       14.47      1.73 o 
   4  11   1      157.40      158.81      5.94 o 
   5  11   1        1.53        2.54      1.34 o 
   6  11   1       57.44       66.27      4.76 o 
   7  11   1       85.53       87.43      5.06 o 
   8  11   1       15.36       20.54      4.19 o 
   9  11   1        1.68        4.23      2.09 o 
  10  11   1       11.29       10.01      6.83 o 
  11  11   1        2.61       -7.42      7.42 o 
 -10  12   1        2.60       15.86      7.91 o 
  -9  12   1       59.73       67.99      6.69 o 
  -8  12   1      158.59      168.87     10.25 o 
  -7  12   1        0.05        0.06      2.72 o 
  -6  12   1       70.48       96.68      6.23 o 
  -5  12   1      308.33      268.41     10.34 o 
  -4  12   1        9.62        6.57      1.77 o 
  -3  12   1      127.63      125.88      6.80 o 
  -2  12   1       65.95       62.78      4.10 o 
  -1  12   1        6.56       -1.12      1.59 o 
   0  12   1       60.16       67.76      4.24 o 
   1  12   1      219.26      190.55      6.14 o 
   2  12   1      399.24      414.83      9.27 o 
   3  12   1        1.10       -1.24      1.28 o 
   4  12   1      204.58      197.43      8.88 o 
   5  12   1      190.00      212.28      7.36 o 
   6  12   1       67.67       68.07      4.86 o 
   7  12   1       12.79        7.87      1.99 o 
   8  12   1        8.39        9.25      2.21 o 
   9  12   1        0.17       -0.94      3.88 o 
  10  12   1        0.32       -6.81      6.81 o 
 -10  13   1        3.08        8.02      6.14 o 
  -9  13   1        0.02        0.11      3.28 o 
  -8  13   1        3.99        7.12      3.17 o 
  -7  13   1      207.95      217.68      9.73 o 
  -6  13   1       85.57       79.74      5.94 o 
  -5  13   1      116.83      109.41      6.85 o 
  -4  13   1       18.78       10.97      2.43 o 
  -3  13   1      262.43      235.44      9.80 o 
  -2  13   1       37.31       27.74      3.54 o 
  -1  13   1       68.08       70.13      5.75 o 
   0  13   1        0.00        2.38      2.30 o 
   1  13   1      119.16       91.44      7.44 o 
   2  13   1      135.53      122.44      8.54 o 
   3  13   1        1.22       -1.73      2.58 o 
   4  13   1       39.17       57.44      5.76 o 
   5  13   1       12.25        6.53      3.48 o 
   6  13   1        9.96        6.92      2.73 o 
   7  13   1       84.83       87.44      6.22 o 
   8  13   1       90.10       88.07      7.91 o 
   9  13   1       29.78       25.96      9.35 o 
  10  13   1       13.94       14.80      9.05 o 
  -8  14   1        7.09        6.66      5.34 o 
  -7  14   1      364.21      388.95     23.18 o 
  -6  14   1        0.08        3.46      2.48 o 
  -5  14   1       59.50       56.48      6.11 o 
  -4  14   1       19.54       18.98      3.93 o 
  -3  14   1       14.81       12.67      5.25 o 
  -2  14   1       68.04       55.65      6.04 o 
  -1  14   1       11.92       19.96      3.26 o 
   0  14   1       77.09       60.59      6.78 o 
   1  14   1        0.59       -0.68      2.73 o 
   2  14   1       74.32       69.94      7.85 o 
   3  14   1        3.94        0.89      2.28 o 
   4  14   1       15.97       15.34      3.23 o 
   5  14   1      111.06      142.20      9.42 o 
   6  14   1       19.66       25.25      4.13 o 
   7  14   1       67.98       87.74      7.32 o 
   8  14   1       49.04       48.50     11.32 o 
   9  14   1       39.45       51.25     12.55 o 
  -7  15   1        0.06        8.60      4.01 o 
  -6  15   1       14.20       15.47      4.53 o 
  -5  15   1        3.94       -0.93      2.19 o 
  -4  15   1        4.63        4.42      2.86 o 
  -3  15   1        3.68        3.29      2.19 o 
  -2  15   1       46.07       55.68      5.47 o 
  -1  15   1        2.52        0.00      2.09 o 
   0  15   1        1.10        2.66      2.36 o 
   1  15   1       59.05       54.70      6.34 o 
   2  15   1        3.04        1.86      2.31 o 
   3  15   1       29.80       18.63      6.55 o 
   4  15   1        0.39        2.33      3.93 o 
   5  15   1        1.07       -0.50      2.60 o 
   6  15   1       42.27       57.23      7.80 o 
   7  15   1        2.71       -3.07      3.07 o 
  -6  16   1       22.32       17.57      6.81 o 
  -5  16   1       95.93       87.47     13.31 o 
  -4  16   1        0.83       -3.30      3.30 o 
  -3  16   1        0.77        0.77      2.96 o 
  -2  16   1        8.20        6.35      4.06 o 
  -1  16   1       11.21       16.93      3.30 o 
   0  16   1      102.24       97.50     11.39 o 
   1  16   1       23.33       23.04      3.91 o 
   2  16   1       12.67        5.60      3.18 o 
   3  16   1        2.54       -0.65      4.71 o 
   4  16   1       20.87       27.55      7.62 o 
   5  16   1       66.49       99.83     13.79 o 
 -14   0   2       26.52       15.48      9.27 o 
 -12   0   2       41.51       51.03     12.46 o 
 -10   0   2      151.19      145.46     17.17 o 
  -8   0   2      208.71      162.07      7.59 o 
  -6   0   2      760.48      966.60     11.45 o 
  -4   0   2     1237.10     1070.92     14.34 o 
  -2   0   2     1531.88      907.05     19.34 o 
   2   0   2     9640.36     7219.49    213.12 o 
   4   0   2      835.76     1415.97     26.33 o 
   6   0   2      416.14      411.58     27.66 o 
   8   0   2       18.37       22.82      1.98 o 
  10   0   2       36.22       28.37      8.32 o 
  12   0   2        1.59        2.74      6.20 o 
 -14   1   2        2.90        4.02      6.65 o 
 -13   1   2        0.04        2.43      3.49 o 
 -12   1   2        6.69       -0.35      3.98 o 
 -11   1   2       50.95       68.37      9.05 o 
 -10   1   2       28.97       49.65      7.43 o 
  -9   1   2       17.01       18.64      2.41 o 
  -8   1   2      144.98      132.31      4.41 o 
  -7   1   2      380.44      437.71      8.29 o 
  -6   1   2      180.17      217.47      4.20 o 
  -5   1   2      880.55      950.37     13.20 o 
  -4   1   2      318.57      217.91      3.53 o 
  -3   1   2     2293.96     2021.49     12.05 o 
  -2   1   2      668.34      514.68      5.52 o 
   1   1   2    13706.27    13358.10    113.08 o 
   2   1   2    72275.05    74454.97    749.26 o 
   3   1   2    11898.30    11072.41     75.40 o 
   4   1   2     1832.79     1941.25     27.91 o 
   5   1   2       30.01       43.43      3.07 o 
   6   1   2        2.69        7.98      1.53 o 
   7   1   2      283.36      277.28      8.27 o 
   8   1   2        0.32        0.62      0.57 o 
   9   1   2       29.00       26.31      5.07 o 
  10   1   2      276.06      322.26     18.77 o 
  11   1   2        0.00       -6.02      6.02 o 
  12   1   2       76.75      103.62     12.18 o 
  13   1   2        1.93       -4.70      5.53 o 
 -14   2   2       37.97       57.35     13.62 o 
 -13   2   2        5.48       -0.49      4.47 o 
 -12   2   2        9.74       14.10      5.04 o 
 -11   2   2       41.99       44.37      7.50 o 
 -10   2   2      158.72      174.86     13.35 o 
  -9   2   2      110.29      120.50      4.93 o 
  -8   2   2       75.62       72.53      4.57 o 
  -7   2   2      140.28      142.61      5.81 o 
  -6   2   2      171.10      164.53      3.71 o 
  -5   2   2       10.65       27.43      1.03 o 
  -4   2   2      423.51      389.44      4.57 o 
  -3   2   2      812.98      577.64      5.51 o 
  -2   2   2    13643.06    11591.15     78.67 o 
  -1   2   2      400.87      253.35      4.26 o 
   0   2   2     7836.13     8452.19     63.01 o 
   1   2   2     1342.55     1022.65      8.82 o 
   2   2   2    35770.10    36569.53    184.72 o 
   3   2   2      618.35      730.95      6.48 o 
   4   2   2     1766.36     1868.58     22.75 o 
   5   2   2     1768.19     1558.00     15.68 o 
   6   2   2       66.25       50.92      1.97 o 
   7   2   2      347.40      370.77     12.54 o 
   8   2   2        4.52        6.02      2.18 o 
   9   2   2      360.60      360.30     12.68 o 
  10   2   2       19.21       20.04      4.85 o 
  11   2   2        1.58       -4.02      4.76 o 
  12   2   2        9.42       10.52      5.47 o 
  13   2   2       42.65       52.12      9.57 o 
 -14   3   2       12.48       10.14      7.38 o 
 -13   3   2        7.38        7.67      4.49 o 
 -12   3   2        0.76       -3.17      4.65 o 
 -11   3   2      147.18      171.20     14.23 o 
 -10   3   2       23.77       29.28      5.11 o 
  -9   3   2        3.21        6.07      1.56 o 
  -8   3   2        2.11       -0.42      1.35 o 
  -7   3   2      466.89      438.55     14.98 o 
  -6   3   2      243.45      261.20      4.51 o 
  -5   3   2      589.26      581.26      7.64 o 
  -4   3   2      841.32      842.11      7.28 o 
  -3   3   2      533.95      531.41      6.30 o 
  -2   3   2      416.49      408.46      5.16 o 
  -1   3   2     1609.36     1216.98     13.78 o 
   0   3   2     4233.89     3367.33     22.58 o 
   1   3   2    19015.56    18361.82    101.67 o 
   2   3   2     1398.76     1588.35     11.25 o 
   3   3   2       77.79      110.18      2.25 o 
   4   3   2        0.95        1.38      0.82 o 
   5   3   2      528.18      602.39      7.97 o 
   6   3   2      233.82      192.03      6.12 o 
   7   3   2      248.38      181.44      9.77 o 
   8   3   2        1.40        2.45      1.92 o 
   9   3   2      224.64      234.07     10.77 o 
  10   3   2        9.14       15.48      2.97 o 
  11   3   2      125.65      111.15     11.92 o 
  12   3   2        0.63       -0.75      3.83 o 
  13   3   2        0.93        4.68      3.96 o 
 -14   4   2        9.80       13.39      6.88 o 
 -13   4   2       25.83       29.79     12.81 o 
 -12   4   2        9.95       17.45      5.47 o 
 -11   4   2       24.52       31.74      6.91 o 
 -10   4   2       53.56       49.45      5.97 o 
  -9   4   2       65.60       48.92      4.30 o 
  -8   4   2       64.50       58.65      2.84 o 
  -7   4   2      532.89      511.44      7.47 o 
  -6   4   2      747.31      792.80      9.80 o 
  -5   4   2       40.20       36.18      1.22 o 
  -4   4   2      881.82      762.99      7.86 o 
  -3   4   2      749.03      682.31      8.02 o 
  -2   4   2     1038.63      876.88      9.51 o 
  -1   4   2     3644.56     3363.51     24.03 o 
   0   4   2       32.18        8.14      0.51 o 
   1   4   2     3453.45     3298.60     19.85 o 
   2   4   2     4707.54     5383.83     30.88 o 
   3   4   2       54.04       36.08      1.48 o 
   4   4   2       43.84       50.62      2.25 o 
   5   4   2        9.13       14.23      1.08 o 
   6   4   2        7.24        7.69      1.05 o 
   7   4   2        2.30        3.65      1.39 o 
   8   4   2        1.19        2.18      2.21 o 
   9   4   2      456.04      490.50     13.65 o 
  10   4   2       19.63       22.88      4.33 o 
  11   4   2       20.24       12.66      4.80 o 
  12   4   2       23.89       30.53      6.60 o 
  13   4   2       12.52       11.55      4.69 o 
 -14   5   2       73.43       60.83     13.65 o 
 -13   5   2        0.58        1.96      3.35 o 
 -12   5   2       48.93       68.50      9.63 o 
 -11   5   2      149.40      163.70     13.75 o 
 -10   5   2      283.63      323.47     18.15 o 
  -9   5   2        4.17        1.38      1.77 o 
  -8   5   2      347.92      344.80      7.15 o 
  -7   5   2       32.75       25.98      2.18 o 
  -6   5   2      125.59      110.23      3.62 o 
  -5   5   2      622.75      657.13      8.34 o 
  -4   5   2      718.66      719.06      9.07 o 
  -3   5   2       94.21       92.42      3.21 o 
  -2   5   2      370.93      291.67      4.68 o 
  -1   5   2     6087.44     5745.19     53.64 o 
   0   5   2     1831.38     1807.42     12.80 o 
   1   5   2     2300.77     2729.90     18.62 o 
   2   5   2      194.63      230.99      4.24 o 
   3   5   2     3692.37     3734.67     35.92 o 
   4   5   2       20.34       17.67      1.33 o 
   5   5   2      275.14      261.51      6.12 o 
   6   5   2      196.91      174.86      8.67 o 
   7   5   2       26.13       26.93      4.75 o 
   8   5   2      143.72      154.97      8.84 o 
   9   5   2       68.20       71.37      5.52 o 
  10   5   2      416.67      476.98     17.49 o 
  11   5   2       59.02       59.37      8.77 o 
  12   5   2        0.17       -1.62      3.71 o 
  13   5   2        4.50       10.60      7.41 o 
 -14   6   2        0.02       -2.00      4.69 o 
 -13   6   2        4.13        2.19      3.38 o 
 -12   6   2       40.91       32.35     10.18 o 
 -11   6   2       27.51       13.63      4.53 o 
 -10   6   2      323.38      321.07     17.97 o 
  -9   6   2      312.36      333.09     12.56 o 
  -8   6   2       42.58       40.46      2.69 o 
  -7   6   2     3263.23     3241.85     31.04 o 
  -6   6   2       19.64       19.36      1.47 o 
  -5   6   2      785.35      770.99     10.54 o 
  -4   6   2      794.55      824.09     10.99 o 
  -3   6   2     1368.96     1524.40     19.16 o 
  -2   6   2       27.58       34.27      2.56 o 
  -1   6   2     2313.99     2366.53     17.59 o 
   0   6   2      407.32      386.66      6.23 o 
   1   6   2     1343.67     1119.15     12.37 o 
   2   6   2     1321.76     1390.23     13.40 o 
   3   6   2        5.10       19.94      1.45 o 
   4   6   2        7.67        5.70      0.89 o 
   5   6   2      736.88      661.14     12.21 o 
   6   6   2        3.76        3.89      0.91 o 
   7   6   2        9.52       14.02      2.24 o 
   8   6   2      405.14      422.20     12.65 o 
   9   6   2       18.05       20.44      3.90 o 
  10   6   2      296.93      324.59     14.76 o 
  11   6   2       14.84       10.36      7.14 o 
  12   6   2        7.46        7.15      3.74 o 
  13   6   2        3.45        6.73      6.29 o 
 -13   7   2       65.80       61.97     12.36 o 
 -12   7   2        0.75       -0.73      5.76 o 
 -11   7   2        8.00        2.32      3.28 o 
 -10   7   2       25.17       23.51      5.31 o 
  -9   7   2       67.33       76.61      4.96 o 
  -8   7   2        6.85        5.09      1.29 o 
  -7   7   2      547.23      606.85     11.20 o 
  -6   7   2       81.68       93.96      3.53 o 
  -5   7   2      551.97      559.92      9.60 o 
  -4   7   2     1196.58     1212.91     22.85 o 
  -3   7   2       58.02       63.51      2.79 o 
  -2   7   2      325.63      265.67      5.77 o 
  -1   7   2      196.52      161.35      5.34 o 
   0   7   2      239.83      358.13      5.73 o 
   1   7   2     1737.55     1884.10     16.17 o 
   2   7   2     2726.13     2827.76     31.63 o 
   3   7   2      185.85      139.95      4.41 o 
   4   7   2       13.85       13.63      1.57 o 
   5   7   2       93.58      113.10      3.81 o 
   6   7   2        3.52        3.54      1.13 o 
   7   7   2        7.02        4.93      1.47 o 
   8   7   2      555.26      549.85     15.69 o 
   9   7   2        7.01        4.03      2.55 o 
  10   7   2       10.71        3.34      2.41 o 
  11   7   2        0.00       -1.45      2.93 o 
  12   7   2        0.56        0.30      2.59 o 
 -13   8   2       19.10       19.35      7.86 o 
 -12   8   2        8.71        8.56      4.40 o 
 -11   8   2        2.19        1.43      4.96 o 
 -10   8   2        8.28        9.72      3.31 o 
  -9   8   2       10.25        9.20      2.17 o 
  -8   8   2       94.46       97.46      4.53 o 
  -7   8   2      561.62      578.75     11.43 o 
  -6   8   2     1198.85     1180.10     16.89 o 
  -5   8   2       55.67       49.86      3.08 o 
  -4   8   2      266.35      235.19      6.28 o 
  -3   8   2      249.94      218.01      5.53 o 
  -2   8   2      135.76      140.78      4.02 o 
  -1   8   2      362.14      370.14      6.76 o 
   0   8   2      132.50      175.72      4.84 o 
   1   8   2      360.25      470.63      7.86 o 
   2   8   2      522.47      590.49     13.46 o 
   3   8   2       13.52       15.06      2.07 o 
   4   8   2      117.12      109.15      4.27 o 
   5   8   2        2.74        1.37      0.97 o 
   6   8   2       51.34       52.69      3.22 o 
   7   8   2      122.05      131.15      5.47 o 
   8   8   2       56.41       64.76      4.54 o 
   9   8   2       22.39       27.36      4.35 o 
  10   8   2       20.65       26.74      5.88 o 
  11   8   2       20.06        7.99      3.55 o 
  12   8   2        0.01       -0.44      4.79 o 
 -12   9   2       15.84       20.88      8.48 o 
 -11   9   2       17.80       12.81      8.50 o 
 -10   9   2        4.87        3.79      2.24 o 
  -9   9   2        0.08       -0.12      1.37 o 
  -8   9   2        7.64        3.58      1.27 o 
  -7   9   2      391.01      453.51     11.75 o 
  -6   9   2      254.79      249.04      7.41 o 
  -5   9   2      129.26      132.49      5.05 o 
  -4   9   2        0.66       -0.18      0.86 o 
  -3   9   2      271.68      245.41      5.63 o 
  -2   9   2       75.49       92.56      3.25 o 
  -1   9   2      142.16      114.47      3.63 o 
   0   9   2      322.95      291.05      6.52 o 
   1   9   2      185.45      215.68      4.81 o 
   2   9   2       44.96       43.06      2.54 o 
   3   9   2       83.01      102.58      4.07 o 
   4   9   2      111.57      106.87      5.20 o 
   5   9   2        3.44        1.66      1.01 o 
   6   9   2        0.09        0.26      1.19 o 
   7   9   2       97.29       96.35      6.02 o 
   8   9   2        1.06        1.08      1.33 o 
   9   9   2       42.30       30.61      4.81 o 
  10   9   2        5.83        2.04      2.48 o 
  11   9   2       30.03       38.54     10.20 o 
  12   9   2        8.42        3.57      4.42 o 
 -11  10   2        0.35       -3.69      3.69 o 
 -10  10   2        1.61        5.77      3.28 o 
  -9  10   2       11.36       12.51      2.97 o 
  -8  10   2       19.20       24.79      2.61 o 
  -7  10   2       67.89       66.18      4.04 o 
  -6  10   2       47.50       61.41      3.69 o 
  -5  10   2        2.88        0.94      1.08 o 
  -4  10   2      189.00      206.09      5.48 o 
  -3  10   2      114.03      153.63      6.38 o 
  -2  10   2      262.19      269.51      6.67 o 
  -1  10   2        0.44       -0.16      0.78 o 
   0  10   2      177.48      188.75      5.42 o 
   1  10   2       14.76       27.01      2.09 o 
   2  10   2      318.50      364.20      7.95 o 
   3  10   2       38.77       30.83      2.51 o 
   4  10   2        4.53        3.26      1.29 o 
   5  10   2       44.74       34.39      2.68 o 
   6  10   2        4.06       -0.11      1.37 o 
   7  10   2        1.06       -0.04      1.19 o 
   8  10   2        2.29        5.00      1.84 o 
   9  10   2       76.24       85.79      7.54 o 
  10  10   2       55.86       53.25      7.95 o 
  11  10   2        0.07        0.26      3.61 o 
 -11  11   2        3.94        7.52      7.11 o 
 -10  11   2        0.69        6.74      3.27 o 
  -9  11   2        0.10       -0.40      2.12 o 
  -8  11   2       36.30       33.26      3.60 o 
  -7  11   2       20.58       19.05      2.91 o 
  -6  11   2       51.95       65.73      4.89 o 
  -5  11   2       17.59       15.70      2.48 o 
  -4  11   2       14.07       16.39      3.14 o 
  -3  11   2       51.92       35.91      3.03 o 
  -2  11   2       22.94       30.90      3.11 o 
  -1  11   2      216.70      203.04      5.82 o 
   0  11   2       42.99       38.84      2.69 o 
   1  11   2      325.24      365.75      8.24 o 
   2  11   2      267.43      216.41      7.49 o 
   3  11   2      126.43      122.38      4.83 o 
   4  11   2       86.04       87.26      4.22 o 
   5  11   2       82.01       79.00      4.14 o 
   6  11   2       21.65       14.06      2.02 o 
   7  11   2       33.23       27.00      3.32 o 
   8  11   2      159.86      149.68      7.07 o 
   9  11   2       10.02       13.85      4.27 o 
  10  11   2        5.45       -0.40      5.75 o 
  11  11   2        9.21       10.22      6.78 o 
 -10  12   2        9.13       10.46      3.69 o 
  -9  12   2       25.77       28.28      4.40 o 
  -8  12   2        8.67       10.10      4.33 o 
  -7  12   2      145.81      170.76      9.93 o 
  -6  12   2      234.49      213.97      9.77 o 
  -5  12   2       50.61       50.28      4.57 o 
  -4  12   2       10.57       11.24      2.38 o 
  -3  12   2       75.37       89.44      5.77 o 
  -2  12   2      347.50      383.42     11.44 o 
  -1  12   2       19.99        9.53      2.12 o 
   0  12   2        0.00        2.96      1.46 o 
   1  12   2       35.56       31.99      2.99 o 
   2  12   2       91.93      102.15      5.10 o 
   3  12   2       13.02        8.61      1.94 o 
   4  12   2        1.79        1.88      2.16 o 
   5  12   2       25.77       25.18      3.66 o 
   6  12   2       32.30       23.94      3.06 o 
   7  12   2        4.41        2.27      1.42 o 
   8  12   2       93.81       85.85      6.56 o 
   9  12   2       40.58       43.70      7.87 o 
  10  12   2       25.35       28.18      9.43 o 
 -10  13   2       15.34       21.81      8.60 o 
  -9  13   2        8.06        7.01      2.79 o 
  -8  13   2       37.29       30.00      4.56 o 
  -7  13   2       38.85       38.37      4.23 o 
  -6  13   2      373.20      343.25     12.31 o 
  -5  13   2        0.25        5.66      2.66 o 
  -4  13   2      620.70      652.56     17.02 o 
  -3  13   2       49.30       41.36      4.23 o 
  -2  13   2        4.34       11.12      2.18 o 
  -1  13   2       10.67        9.59      1.87 o 
   0  13   2      255.90      244.43      8.47 o 
   1  13   2       12.66        7.15      2.13 o 
   2  13   2        1.98       -0.27      1.88 o 
   3  13   2      108.59       91.44      6.38 o 
   4  13   2       17.59       13.79      3.18 o 
   5  13   2        8.67       10.97      2.71 o 
   6  13   2       62.95       31.39      4.13 o 
   7  13   2        0.02        5.38      3.06 o 
   8  13   2       54.51       33.15      5.85 o 
   9  13   2        4.53       16.03      8.31 o 
  -9  14   2       13.80       10.61      5.98 o 
  -8  14   2       12.22       16.01      3.70 o 
  -7  14   2        5.08        6.80      4.67 o 
  -6  14   2       83.37       91.00      7.15 o 
  -5  14   2       32.91       31.59      4.72 o 
  -4  14   2       16.38       14.22      3.79 o 
  -3  14   2       93.53      100.54      6.89 o 
  -2  14   2      117.75      120.81      7.61 o 
  -1  14   2      130.38      137.25     11.16 o 
   0  14   2       56.43       41.20      5.29 o 
   1  14   2      186.77      185.35     10.82 o 
   2  14   2       33.83       32.76      5.48 o 
   3  14   2       49.52       36.31      4.84 o 
   4  14   2       31.69       33.56      4.64 o 
   5  14   2        1.76        3.44      2.42 o 
   6  14   2        0.57       -0.73      1.86 o 
   7  14   2        0.47        4.13      4.65 o 
   8  14   2        9.25       -2.73      5.65 o 
   9  14   2        0.17        2.47      4.91 o 
  -8  15   2        4.99        0.55      4.27 o 
  -7  15   2        2.03       -0.88      3.04 o 
  -6  15   2        1.70        0.12      3.12 o 
  -5  15   2       18.68       22.08      4.06 o 
  -4  15   2        6.88        6.17      3.86 o 
  -3  15   2        0.31        1.63      2.27 o 
  -2  15   2       16.07       19.15      4.10 o 
  -1  15   2        4.55        9.36      3.01 o 
   0  15   2       26.89       21.28      4.23 o 
   1  15   2        0.02        0.98      2.48 o 
   2  15   2       79.21       73.76      7.02 o 
   3  15   2        4.56        5.38      2.54 o 
   4  15   2        0.50        1.19      1.99 o 
   5  15   2        3.45        0.00      2.52 o 
   6  15   2        7.00        6.04      3.74 o 
   7  15   2       18.76       12.78      5.15 o 
  -6  16   2       24.40       27.04      7.48 o 
  -5  16   2       11.61       10.55      3.80 o 
  -4  16   2        3.89        4.28      3.77 o 
  -3  16   2       18.90       27.73      4.07 o 
  -2  16   2       15.49       25.13      4.03 o 
  -1  16   2        1.79        2.13      2.51 o 
   0  16   2        8.96        8.00      3.30 o 
   1  16   2        0.50       -2.61      4.69 o 
   2  16   2        7.95       10.85      3.16 o 
   3  16   2        0.83       -0.16      4.19 o 
   4  16   2       44.00       57.72     10.75 o 
 -13   0   3      147.46      155.44     21.31 o 
 -11   0   3      293.92      347.56     28.54 o 
  -9   0   3      158.54      186.50     17.96 o 
  -7   0   3     8488.96     8951.64    180.28 o 
  -5   0   3      921.46      891.47     12.36 o 
  -3   0   3     1046.07     1101.23     13.72 o 
  -1   0   3     1690.44     1586.60     19.48 o 
   1   0   3     9660.39     9549.69    104.01 o 
   3   0   3    24669.04    21636.36    233.63 o 
   5   0   3        6.87        3.77      0.92 o 
   7   0   3      448.85      441.33     12.72 o 
   9   0   3      208.66      239.04     16.96 o 
  11   0   3        0.01       -1.80      6.16 o 
  13   0   3        1.75      -10.81     10.81 o 
 -14   1   3        8.85        4.78      4.57 o 
 -13   1   3       87.78      109.53     12.93 o 
 -12   1   3        6.50        6.46      4.40 o 
 -11   1   3      109.47      149.65     21.62 o 
 -10   1   3      107.13      125.47     11.27 o 
  -9   1   3      924.74      995.39     17.33 o 
  -8   1   3      216.53      201.16      5.91 o 
  -7   1   3      356.18      360.93      6.37 o 
  -6   1   3     2012.63     2142.82     16.50 o 
  -5   1   3      510.97      473.15      6.45 o 
  -4   1   3      238.53      207.06      2.54 o 
  -3   1   3     2482.36     1884.60     11.32 o 
  -2   1   3     2710.29     2683.99     18.24 o 
  -1   1   3     7141.71     6580.48     40.29 o 
   0   1   3      856.54      978.26      9.99 o 
   1   1   3     4544.10     3057.40     25.52 o 
   2   1   3    24113.40    24139.27    176.17 o 
   3   1   3      230.93      217.69      3.95 o 
   4   1   3     1196.87     1057.23      9.60 o 
   5   1   3     3533.28     3186.51     23.50 o 
   6   1   3      264.67      271.01      5.34 o 
   7   1   3      137.14      138.24      5.68 o 
   8   1   3       22.18       27.63      3.38 o 
   9   1   3        4.08        2.32      1.62 o 
  10   1   3        2.15       -1.34      3.11 o 
  11   1   3       14.84       10.74      5.29 o 
  12   1   3       15.95       11.16     10.76 o 
  13   1   3        3.99       10.38      6.91 o 
 -14   2   3       47.92       51.34      9.27 o 
 -13   2   3        3.11        2.47      9.51 o 
 -12   2   3       32.51       32.22      7.38 o 
 -11   2   3       31.03       47.90      7.54 o 
 -10   2   3       47.91       47.31      5.79 o 
  -9   2   3       56.12       63.95      7.45 o 
  -8   2   3       62.96       63.82      2.63 o 
  -7   2   3       30.75       34.99      3.35 o 
  -6   2   3       35.41       67.87      2.80 o 
  -5   2   3      107.17       65.05      1.83 o 
  -4   2   3      767.76      629.13      5.46 o 
  -3   2   3      168.22      116.85      2.00 o 
  -2   2   3    10220.20     8613.19     56.36 o 
  -1   2   3     9346.44     8600.51     63.85 o 
   0   2   3      490.85      843.57      8.11 o 
   1   2   3    14478.10    14647.31    112.51 o 
   2   2   3    29668.55    29804.21    174.47 o 
   3   2   3    14458.20    14099.24    102.33 o 
   4   2   3       50.90       22.99      1.34 o 
   5   2   3      647.61      598.97     16.91 o 
   6   2   3     1479.94     1315.50     29.50 o 
   7   2   3       25.34       19.43      2.80 o 
   8   2   3      206.25      221.77      6.42 o 
   9   2   3        0.55        0.89      2.24 o 
  10   2   3        0.18        3.80      3.03 o 
  11   2   3       49.11       43.14      8.60 o 
  12   2   3       26.92       27.55      6.43 o 
  13   2   3        9.28        7.82      5.26 o 
 -14   3   3        0.11        1.20      3.72 o 
 -13   3   3        1.93        0.49      4.04 o 
 -12   3   3        2.40        2.87      3.95 o 
 -11   3   3       43.67       51.61      7.85 o 
 -10   3   3        9.54        5.52      3.13 o 
  -9   3   3        0.63        1.44      0.96 o 
  -8   3   3      136.39      134.45      5.97 o 
  -7   3   3       37.80       59.31      2.08 o 
  -6   3   3     1939.72     2095.79     19.44 o 
  -5   3   3      440.03      447.28      6.00 o 
  -4   3   3       59.05       65.45      1.80 o 
  -3   3   3     1328.96     1516.74     12.67 o 
  -2   3   3     1395.01     1495.79     11.58 o 
  -1   3   3        1.52       16.20      1.67 o 
   0   3   3     1646.20     1240.43     10.13 o 
   1   3   3     1646.01     2159.77     15.47 o 
   2   3   3     1031.01      890.20     11.53 o 
   3   3   3     1316.60     1380.83     14.40 o 
   4   3   3     1193.62     1011.95     11.01 o 
   5   3   3       28.30       41.43      2.08 o 
   6   3   3     1016.95      939.00     13.48 o 
   7   3   3       14.99       19.43      1.55 o 
   8   3   3      214.96      238.18     10.51 o 
   9   3   3        4.30       16.94      3.28 o 
  10   3   3      248.47      307.67     12.89 o 
  11   3   3       59.61       62.57      9.33 o 
  12   3   3       17.01       23.13      6.01 o 
  13   3   3        0.04        2.89      3.85 o 
 -14   4   3       61.62       66.19     14.54 o 
 -13   4   3      114.60      105.40     12.48 o 
 -12   4   3       36.57       42.37      7.63 o 
 -11   4   3      114.61      129.94     10.01 o 
 -10   4   3       81.84      101.90     10.22 o 
  -9   4   3       22.01       29.94      3.19 o 
  -8   4   3        1.03        1.36      0.72 o 
  -7   4   3        1.13        0.73      0.86 o 
  -6   4   3       12.19       18.40      1.10 o 
  -5   4   3        3.00        6.31      0.87 o 
  -4   4   3      777.56      757.64      8.75 o 
  -3   4   3     1772.35     1796.20     18.35 o 
  -2   4   3     1343.70     1371.06     10.85 o 
  -1   4   3      624.63      691.07      8.08 o 
   0   4   3     1685.87     2403.69     17.54 o 
   1   4   3     1291.52     1058.49      9.12 o 
   2   4   3      320.46      566.28      7.38 o 
   3   4   3     3967.14     3826.20     28.57 o 
   4   4   3      468.59      342.19      7.39 o 
   5   4   3        2.92        2.66      0.63 o 
   6   4   3       94.36       98.20      3.85 o 
   7   4   3      263.69      240.93      9.79 o 
   8   4   3        3.33       -0.62      2.39 o 
   9   4   3      396.95      416.55     16.00 o 
  10   4   3        5.18        3.01      4.87 o 
  11   4   3      156.92      169.97     20.25 o 
  12   4   3        7.63       10.21      4.69 o 
  13   4   3        0.03        1.81      4.16 o 
 -14   5   3        7.36        7.04      5.00 o 
 -13   5   3       53.18       59.90     15.16 o 
 -12   5   3        0.47        1.99      4.50 o 
 -11   5   3       19.09       11.73      4.35 o 
 -10   5   3       48.91       56.26      7.67 o 
  -9   5   3       65.74       62.30      4.88 o 
  -8   5   3       47.30       46.26      4.28 o 
  -7   5   3      161.76      177.17      3.99 o 
  -6   5   3     1463.93     1476.72     20.38 o 
  -5   5   3      111.34       88.43      3.52 o 
  -4   5   3     1279.57     1286.26     12.59 o 
  -3   5   3       11.78       11.46      0.97 o 
  -2   5   3      614.73      712.19      8.25 o 
  -1   5   3        0.58        3.49      0.73 o 
   0   5   3     1912.25     1641.29     12.60 o 
   1   5   3      653.20      580.10      8.25 o 
   2   5   3      646.32      630.87      7.74 o 
   3   5   3       15.87       11.95      1.32 o 
   4   5   3      261.32      300.42      5.71 o 
   5   5   3      415.09      448.80     12.53 o 
   6   5   3       26.61       25.11      1.68 o 
   7   5   3        2.54        2.38      1.58 o 
   8   5   3        4.49        1.15      2.47 o 
   9   5   3      163.42      162.28      8.29 o 
  10   5   3        0.92        2.92      2.33 o 
  11   5   3       58.86       50.91     10.61 o 
  12   5   3        0.02       -2.63      3.66 o 
 -14   6   3       38.68       24.37      8.49 o 
 -13   6   3        0.92        7.55      5.01 o 
 -12   6   3        2.64       11.42      3.71 o 
 -11   6   3        6.98        0.35      5.43 o 
 -10   6   3      482.84      480.46     22.30 o 
  -9   6   3      134.07      132.32      6.11 o 
  -8   6   3      141.20      139.78      4.73 o 
  -7   6   3        1.47        1.83      1.25 o 
  -6   6   3        4.32       15.81      1.54 o 
  -5   6   3     2978.76     3309.58     34.83 o 
  -4   6   3       57.32       51.06      2.20 o 
  -3   6   3      307.63      416.58      8.28 o 
  -2   6   3     1563.69     1447.23     15.77 o 
  -1   6   3      678.03      606.07      6.74 o 
   0   6   3      121.49      246.78      3.92 o 
   1   6   3       58.97       71.54      2.46 o 
   2   6   3     1122.75     1190.82     15.66 o 
   3   6   3        0.00       14.72      1.49 o 
   4   6   3      520.89      514.76     12.42 o 
   5   6   3       27.44       30.54      2.03 o 
   6   6   3      769.61      799.42     17.52 o 
   7   6   3       16.88       14.81      1.87 o 
   8   6   3       90.43      100.16      4.88 o 
   9   6   3      166.01      196.37      9.40 o 
  10   6   3       15.13       16.39      3.67 o 
  11   6   3        1.84        4.05      3.29 o 
  12   6   3        0.42       11.12      8.22 o 
 -14   7   3       91.57       63.85     14.15 o 
 -13   7   3       11.13        5.36      5.10 o 
 -12   7   3       70.64       55.89      7.08 o 
 -11   7   3       55.57       78.48      9.59 o 
 -10   7   3        5.79        3.99      3.39 o 
  -9   7   3       10.23        5.67      1.90 o 
  -8   7   3      125.72      115.15      5.86 o 
  -7   7   3       16.94       18.94      1.50 o 
  -6   7   3      956.09     1019.95     14.80 o 
  -5   7   3     1453.48     1514.05     30.79 o 
  -4   7   3       46.64       65.63      2.58 o 
  -3   7   3        0.16        0.95      0.60 o 
  -2   7   3       30.15       31.31      1.58 o 
  -1   7   3      198.93      255.57      4.62 o 
   0   7   3      265.12      377.54      5.73 o 
   1   7   3      907.86      866.56      9.37 o 
   2   7   3     1900.57     2211.12     27.17 o 
   3   7   3      487.52      428.76     10.56 o 
   4   7   3      148.81      164.84      5.09 o 
   5   7   3       27.76       21.41      2.07 o 
   6   7   3       21.38       33.43      3.61 o 
   7   7   3       64.34       77.48      4.34 o 
   8   7   3       96.89      108.54      6.14 o 
   9   7   3       61.03       48.97      4.85 o 
  10   7   3        0.00       -3.41      3.41 o 
  11   7   3        0.07       -3.67      5.42 o 
  12   7   3        9.45        9.44      4.68 o 
 -12   8   3        7.44        8.10      4.33 o 
 -11   8   3        5.64       10.04      3.82 o 
 -10   8   3       18.24       16.60      3.08 o 
  -9   8   3       58.14       69.21      4.88 o 
  -8   8   3      105.70      110.01      4.80 o 
  -7   8   3       82.34       81.60      4.08 o 
  -6   8   3     1093.50     1101.20     16.16 o 
  -5   8   3       15.17       14.02      1.73 o 
  -4   8   3       33.57       27.72      2.56 o 
  -3   8   3        0.01        1.02      0.58 o 
  -2   8   3      696.70      744.85     13.30 o 
  -1   8   3      595.32      515.46      7.48 o 
   0   8   3      352.68      333.55      5.83 o 
   1   8   3      365.10      412.03      6.54 o 
   2   8   3      520.60      511.66     13.05 o 
   3   8   3      657.51      738.53     11.35 o 
   4   8   3      209.79      168.85      6.10 o 
   5   8   3       49.79       46.75      2.99 o 
   6   8   3        0.97        3.09      1.42 o 
   7   8   3        4.38        6.56      1.42 o 
   8   8   3       18.60       12.93      2.22 o 
   9   8   3       25.30       25.83      7.17 o 
  10   8   3        0.01       -0.34      2.44 o 
  11   8   3        0.16       -0.53      3.34 o 
  12   8   3        2.17       -2.74      4.15 o 
 -12   9   3       11.72       11.49      6.63 o 
 -11   9   3       61.58       74.60     14.55 o 
 -10   9   3        0.00        0.58      2.07 o 
  -9   9   3        0.00        5.40      1.86 o 
  -8   9   3        1.56       -0.28      1.37 o 
  -7   9   3       19.80       14.73      2.09 o 
  -6   9   3     1257.75     1255.32     17.89 o 
  -5   9   3      308.19      308.75      7.70 o 
  -4   9   3       13.02       10.09      1.42 o 
  -3   9   3      109.39      119.44      3.81 o 
  -2   9   3        0.98        1.90      0.70 o 
  -1   9   3       85.87       67.21      2.68 o 
   0   9   3       69.67       75.60      5.82 o 
   1   9   3      103.90      134.80      3.75 o 
   2   9   3       90.62       88.01      3.24 o 
   3   9   3       17.09       33.52      2.57 o 
   4   9   3        3.18        2.98      1.13 o 
   5   9   3       16.16       19.30      2.15 o 
   6   9   3      319.39      302.02      8.12 o 
   7   9   3        2.17        2.74      1.38 o 
   8   9   3       11.58        9.08      1.99 o 
   9   9   3        2.86       29.22      6.62 o 
  10   9   3       18.17       22.70      4.28 o 
  11   9   3       31.50       45.01     17.72 o 
  12   9   3        2.02       -5.80      6.23 o 
 -11  10   3       15.15       24.84      9.48 o 
 -10  10   3       51.13       57.00      6.98 o 
  -9  10   3        5.10        6.48      2.44 o 
  -8  10   3        4.22        2.49      1.38 o 
  -7  10   3        6.80        8.82      1.81 o 
  -6  10   3      444.48      454.95     10.70 o 
  -5  10   3        0.51        3.92      1.34 o 
  -4  10   3       69.05       63.09      3.13 o 
  -3  10   3       13.94        8.64      1.43 o 
  -2  10   3      199.70      173.06      4.84 o 
  -1  10   3      476.54      391.35      7.72 o 
   0  10   3        2.52        0.69      1.02 o 
   1  10   3       30.09       36.23      2.43 o 
   2  10   3      105.31      103.86      4.17 o 
   3  10   3       40.94       37.21      2.73 o 
   4  10   3      229.47      221.09      6.61 o 
   5  10   3       12.42        9.04      1.62 o 
   6  10   3       83.01       72.18      4.07 o 
   7  10   3        0.14        0.78      1.34 o 
   8  10   3      124.60      166.86      7.77 o 
   9  10   3       34.54       34.32      5.27 o 
  10  10   3       35.25       31.46      6.33 o 
  11  10   3        0.43       -1.01      3.32 o 
 -11  11   3        3.27        7.17      3.17 o 
 -10  11   3       54.14       85.39      8.97 o 
  -9  11   3       35.33       30.89      4.36 o 
  -8  11   3       20.33       24.32      4.93 o 
  -7  11   3       38.22       45.87      4.97 o 
  -6  11   3      246.66      280.52     10.23 o 
  -5  11   3        1.13        8.78      2.37 o 
  -4  11   3       11.73       13.68      2.74 o 
  -3  11   3      338.37      292.57      9.70 o 
  -2  11   3      364.48      360.16      9.63 o 
  -1  11   3        5.21        5.05      2.53 o 
   0  11   3      130.97      141.11      4.92 o 
   1  11   3       83.84       94.63      4.07 o 
   2  11   3      685.08      632.11     11.29 o 
   3  11   3       23.21       22.13      2.24 o 
   4  11   3      367.71      325.44      8.34 o 
   5  11   3        3.40        3.90      1.83 o 
   6  11   3       14.06       13.10      1.94 o 
   7  11   3      134.88      154.33      7.15 o 
   8  11   3       36.23       35.45      3.38 o 
   9  11   3       17.21       19.49      3.96 o 
  10  11   3        9.90        2.46      3.17 o 
 -11  12   3        0.38        2.74      4.41 o 
 -10  12   3        3.09        4.50      5.22 o 
  -9  12   3       32.08       38.36      4.92 o 
  -8  12   3        0.02        0.22      2.29 o 
  -7  12   3       13.45       14.11      3.31 o 
  -6  12   3       33.15       43.87      4.26 o 
  -5  12   3     1064.74     1117.27     22.18 o 
  -4  12   3      229.61      221.25     14.66 o 
  -3  12   3       75.48       76.71      4.85 o 
  -2  12   3        0.13       -1.56      1.56 o 
  -1  12   3        2.53        0.10      1.80 o 
   0  12   3       86.27       76.71      4.52 o 
   1  12   3       46.41       51.71      3.69 o 
   2  12   3      144.23      113.08      5.39 o 
   3  12   3        0.69        1.58      1.89 o 
   4  12   3       10.61        7.61      1.57 o 
   5  12   3       48.71       46.94      3.43 o 
   6  12   3        1.77       -1.09      1.35 o 
   7  12   3       80.68       81.76      5.39 o 
   8  12   3       22.47       17.01      2.44 o 
   9  12   3       46.40       57.75      9.15 o 
  10  12   3        6.84        9.43      6.39 o 
 -10  13   3        3.87        0.09      3.23 o 
  -9  13   3        0.22        4.32      2.75 o 
  -8  13   3        0.08        1.42      3.26 o 
  -7  13   3       19.65       17.57      2.75 o 
  -6  13   3       60.13       62.57      6.01 o 
  -5  13   3      220.13      234.11     10.16 o 
  -4  13   3        1.18        1.63      1.70 o 
  -3  13   3      177.13      117.84      6.20 o 
  -2  13   3        0.87       -0.43      1.86 o 
  -1  13   3       76.97       59.98      4.25 o 
   0  13   3       29.09       24.45      2.81 o 
   1  13   3       14.09       19.47      2.46 o 
   2  13   3       30.01       23.24      2.67 o 
   3  13   3       29.23       18.63      3.01 o 
   4  13   3       26.85       25.54      4.16 o 
   5  13   3       43.67       36.73      4.02 o 
   6  13   3       26.06       25.48      4.04 o 
   7  13   3       12.23       16.60      4.29 o 
   8  13   3       26.93       25.93      5.43 o 
   9  13   3        4.55        7.68      5.74 o 
  -9  14   3        1.57        1.90      4.90 o 
  -8  14   3        0.16        0.61      2.35 o 
  -7  14   3       66.56       62.82      5.38 o 
  -6  14   3        3.86        1.85      2.05 o 
  -5  14   3        0.11        2.56      1.63 o 
  -4  14   3       12.56       10.41      2.11 o 
  -3  14   3       25.95       11.57      2.25 o 
  -2  14   3      159.16      143.46      8.17 o 
  -1  14   3        7.37        2.41      2.34 o 
   0  14   3       53.79       58.13      5.25 o 
   1  14   3       24.01       20.12      3.20 o 
   2  14   3       36.08       30.11      3.99 o 
   3  14   3       15.98        9.37      2.88 o 
   4  14   3        0.63        2.05      2.05 o 
   5  14   3        1.98        1.17      2.22 o 
   6  14   3        0.20       -1.94      1.94 o 
   7  14   3        0.81       -0.53     10.64 o 
   8  14   3        0.94       -7.36      7.36 o 
  -8  15   3        8.18       13.35      6.13 o 
  -7  15   3        2.17        4.80      3.98 o 
  -6  15   3      103.25      119.18      7.71 o 
  -5  15   3        1.25        2.23      2.27 o 
  -4  15   3        4.91        3.61      2.16 o 
  -3  15   3       19.51       23.03      3.79 o 
  -2  15   3        0.28       -0.60      2.50 o 
  -1  15   3       17.15       15.75      4.04 o 
   0  15   3       74.83       85.05      7.67 o 
   1  15   3       50.45       55.69      5.31 o 
   2  15   3        5.17        5.33      3.04 o 
   3  15   3        1.24       13.07      5.57 o 
   4  15   3       11.07       19.94      6.83 o 
   5  15   3       11.42        6.84      5.83 o 
   6  15   3       18.34       25.52      7.95 o 
   7  15   3        0.12        1.90      2.76 o 
  -6  16   3       21.94        1.30      4.90 o 
  -5  16   3       29.90       33.09      6.51 o 
  -4  16   3       17.65       14.91      3.56 o 
  -3  16   3       10.35       11.05      2.96 o 
  -2  16   3        3.19        8.27      2.99 o 
  -1  16   3       19.34       20.24      3.21 o 
   0  16   3        8.95       14.31      4.18 o 
   1  16   3       30.16       36.95      5.19 o 
   2  16   3       11.96       10.08      3.41 o 
   3  16   3        3.92       10.32      5.60 o 
  -5  17   3        0.00       -4.18      5.17 o 
  -4  17   3        0.28       -3.46      4.07 o 
  -3  17   3        9.70        5.44      5.41 o 
 -14   0   4      115.29      147.25     22.28 o 
 -12   0   4       49.58       38.29     10.39 o 
 -10   0   4       22.09       18.89      7.52 o 
  -8   0   4      682.80      611.48      8.47 o 
  -6   0   4     1747.16     2053.95     75.54 o 
  -4   0   4       16.24       14.41      0.94 o 
  -2   0   4     3572.74     3087.09     39.79 o 
   0   0   4     5777.95     4436.32     49.53 o 
   2   0   4      316.69      460.67      8.71 o 
   4   0   4      393.93      232.81     10.40 o 
   6   0   4     2311.33     2490.28     32.59 o 
   8   0   4        5.04        7.54      1.84 o 
  10   0   4       59.76       65.64     12.71 o 
  12   0   4       29.82       68.57     14.22 o 
 -14   1   4        2.67        7.14      4.48 o 
 -13   1   4       58.16       62.32      9.67 o 
 -12   1   4        0.04       -3.31      3.69 o 
 -11   1   4        0.25        2.22      3.50 o 
 -10   1   4       45.31       40.67      5.35 o 
  -9   1   4      145.85      158.99     11.57 o 
  -8   1   4       98.38      136.01      4.88 o 
  -7   1   4      183.76      173.72      5.06 o 
  -6   1   4     2931.28     3198.58     37.78 o 
  -5   1   4     1805.97     1911.85     15.96 o 
  -4   1   4      657.71      840.76      7.12 o 
  -3   1   4      195.96      125.92      2.27 o 
  -2   1   4     2097.92     2145.49     15.55 o 
  -1   1   4       50.42       83.76      1.80 o 
   0   1   4     5568.58     5579.07     35.61 o 
   1   1   4     8862.79     8980.91    125.48 o 
   2   1   4     5011.67     3904.00     29.69 o 
   3   1   4        0.04        1.15      0.52 o 
   4   1   4      446.47      462.40     10.53 o 
   5   1   4       32.16       19.30      1.44 o 
   6   1   4        0.06        3.82      1.11 o 
   7   1   4        2.47        8.23      2.55 o 
   8   1   4        0.35       -0.21      1.50 o 
   9   1   4      154.79      180.41     12.11 o 
  10   1   4      106.29      105.52     11.04 o 
  11   1   4        1.59        3.44      6.52 o 
  12   1   4       11.00       13.82      5.70 o 
  13   1   4        0.10       -6.34      7.01 o 
 -14   2   4        3.70        1.17      3.10 o 
 -13   2   4        2.85       -2.34      3.08 o 
 -12   2   4      123.96      134.43     13.15 o 
 -11   2   4       13.78        8.66      4.22 o 
 -10   2   4       33.18       36.05      6.11 o 
  -9   2   4       33.34       32.12      5.64 o 
  -8   2   4       14.81       11.73      0.93 o 
  -7   2   4      140.82      172.17      5.86 o 
  -6   2   4      158.08      162.55      3.39 o 
  -5   2   4      137.46       96.08      1.98 o 
  -4   2   4      282.62      281.16      3.45 o 
  -3   2   4       40.28      123.68      1.95 o 
  -2   2   4     1053.94      899.60      9.25 o 
  -1   2   4      174.15       44.45      1.50 o 
   0   2   4     1286.70     1208.02     13.30 o 
   1   2   4     3277.97     3229.93     23.06 o 
   2   2   4     4275.72     4220.87     27.28 o 
   3   2   4     2029.57     2371.39     21.30 o 
   4   2   4     2110.46     2356.59     21.32 o 
   5   2   4       21.20       15.20      1.32 o 
   6   2   4       28.97       50.40      2.89 o 
   7   2   4        1.80        2.35      0.77 o 
   8   2   4        0.08       -0.06      0.86 o 
   9   2   4       49.30       46.67      7.08 o 
  10   2   4      137.15      162.81     13.77 o 
  11   2   4       54.00       63.75      9.09 o 
  12   2   4       39.96       37.32      7.58 o 
 -14   3   4        8.18       -2.42      5.61 o 
 -13   3   4        6.26        3.41      3.47 o 
 -12   3   4        2.81        3.86      3.60 o 
 -11   3   4       18.43       16.98      3.97 o 
 -10   3   4       13.16       18.08      4.68 o 
  -9   3   4       19.52       24.61      4.33 o 
  -8   3   4      104.10       90.84      4.50 o 
  -7   3   4       84.72       83.42      3.54 o 
  -6   3   4      379.18      374.46      8.15 o 
  -5   3   4      116.44      168.75      3.21 o 
  -4   3   4     3155.49     3361.86     19.29 o 
  -3   3   4       58.58       63.26      2.02 o 
  -2   3   4     1112.67      812.97      6.78 o 
  -1   3   4       30.20       35.86      1.58 o 
   0   3   4      621.91      546.47      6.65 o 
   1   3   4      169.06      118.78      3.12 o 
   2   3   4     5140.10     5280.57     35.95 o 
   3   3   4     1742.21     1921.32     20.27 o 
   4   3   4       56.25       95.81      3.36 o 
   5   3   4      806.65      922.13     13.66 o 
   6   3   4      595.48      571.01     13.08 o 
   7   3   4        9.56        7.30      1.26 o 
   8   3   4        1.31       -0.57      1.70 o 
   9   3   4      267.66      245.03     11.30 o 
  10   3   4       75.22      106.66     13.45 o 
  11   3   4      134.76      149.35     14.10 o 
  12   3   4        6.22        2.18      3.74 o 
 -14   4   4        7.89       -0.81      5.56 o 
 -13   4   4       11.50       10.14      7.28 o 
 -12   4   4      145.13      148.48     11.33 o 
 -11   4   4        2.93        1.33      3.16 o 
 -10   4   4       49.51       46.47      8.15 o 
  -9   4   4       73.84       76.50      4.75 o 
  -8   4   4        2.51        4.86      0.93 o 
  -7   4   4       17.08       18.83      1.45 o 
  -6   4   4      367.83      335.94      4.47 o 
  -5   4   4     1835.64     2105.63     14.61 o 
  -4   4   4     1645.17     1672.27     15.64 o 
  -3   4   4      808.11      957.06      8.72 o 
  -2   4   4      456.76      439.85      7.80 o 
  -1   4   4     1818.36     1719.92     21.37 o 
   0   4   4      192.87      148.51      2.92 o 
   1   4   4      165.39       75.33      2.23 o 
   2   4   4      807.96      831.36      8.95 o 
   3   4   4     3093.78     3456.19     45.77 o 
   4   4   4      197.41      223.86     16.05 o 
   5   4   4      932.07     1064.37     11.68 o 
   6   4   4      206.10      211.38      6.50 o 
   7   4   4       66.32       71.75      3.75 o 
   8   4   4      114.46      120.28      6.97 o 
   9   4   4        0.63        1.14      2.39 o 
  10   4   4      366.19      404.73     15.75 o 
  11   4   4       39.12       39.75      7.74 o 
  12   4   4       51.69       55.03      9.48 o 
 -14   5   4        6.73       -4.94      5.39 o 
 -13   5   4       71.39       77.96     10.54 o 
 -12   5   4        1.70        2.25      3.25 o 
 -11   5   4        0.42        5.15      3.55 o 
 -10   5   4      193.24      227.22     14.89 o 
  -9   5   4       99.42      113.82      5.20 o 
  -8   5   4       16.04       20.85      1.59 o 
  -7   5   4       60.39       51.10      1.89 o 
  -6   5   4      314.26      330.95      5.09 o 
  -5   5   4     1796.19     1768.90     17.31 o 
  -4   5   4       34.28       21.55      1.59 o 
  -3   5   4     1131.76     1386.88     13.93 o 
  -2   5   4     3013.00     3059.62     27.32 o 
  -1   5   4      378.63      619.60      9.23 o 
   0   5   4        2.41        5.33      0.77 o 
   1   5   4     2126.28     2177.41     20.00 o 
   2   5   4     1805.93     1754.82     22.98 o 
   3   5   4        5.86        1.80      1.46 o 
   4   5   4     2575.19     2564.07     28.73 o 
   5   5   4      142.36      154.58      4.30 o 
   6   5   4      159.93      134.89      4.29 o 
   7   5   4       44.53       33.71      2.73 o 
   8   5   4       58.33       58.26      5.14 o 
   9   5   4       45.34       39.64      5.04 o 
  10   5   4      285.85      309.82     14.32 o 
  11   5   4        6.75        0.80      3.16 o 
  12   5   4        1.32        1.10      3.67 o 
 -14   6   4       21.94       13.22      7.69 o 
 -13   6   4      248.91      301.63     39.57 o 
 -12   6   4        4.18        5.97      8.59 o 
 -11   6   4       97.17       97.68     12.43 o 
 -10   6   4        1.54        2.21      2.73 o 
  -9   6   4      148.86      159.14      6.56 o 
  -8   6   4      349.90      356.30      7.76 o 
  -7   6   4      407.96      390.82      8.74 o 
  -6   6   4       66.37       64.10      2.64 o 
  -5   6   4       26.72       28.83      1.84 o 
  -4   6   4     1257.81     1442.67     17.36 o 
  -3   6   4      205.08      209.05      3.81 o 
  -2   6   4      146.54      132.52      6.01 o 
  -1   6   4       77.47       48.81      2.15 o 
   0   6   4      129.44       98.39      2.56 o 
   1   6   4      890.00      759.02      9.28 o 
   2   6   4     1603.93     1766.46     22.69 o 
   3   6   4      201.13      238.79      6.10 o 
   4   6   4       73.27       67.57      3.34 o 
   5   6   4      234.97      226.19      6.48 o 
   6   6   4      203.97      190.44      6.33 o 
   7   6   4        0.84       -3.31      3.31 o 
   8   6   4      111.04      111.81      6.37 o 
   9   6   4       15.03       11.33      2.48 o 
  10   6   4       33.88       44.89      5.67 o 
  11   6   4       22.73       20.82      5.84 o 
  12   6   4        1.22       -0.25      3.64 o 
 -13   7   4       66.66       66.71     12.91 o 
 -12   7   4       41.24       51.65     14.79 o 
 -11   7   4      194.70      219.78     15.42 o 
 -10   7   4       18.50       18.33      3.12 o 
  -9   7   4      177.97      172.42      7.22 o 
  -8   7   4      442.59      463.73      9.59 o 
  -7   7   4      990.07     1025.22     12.47 o 
  -6   7   4       79.08       91.11      4.49 o 
  -5   7   4      295.79      276.54      6.16 o 
  -4   7   4      216.02      201.53      4.54 o 
  -3   7   4      497.98      441.83      5.98 o 
  -2   7   4       99.85      135.05      4.03 o 
  -1   7   4      859.44      880.06     11.17 o 
   0   7   4      216.68      262.06      4.24 o 
   1   7   4       59.59      114.53      3.03 o 
   2   7   4      656.74      556.11     10.94 o 
   3   7   4     1218.30     1293.27     19.87 o 
   4   7   4        1.05        2.58      1.27 o 
   5   7   4       96.75       96.90      4.17 o 
   6   7   4       17.80       16.87      2.29 o 
   7   7   4      111.57      113.72      5.41 o 
   8   7   4       81.72       90.48      4.63 o 
   9   7   4        8.44        2.41      2.09 o 
  10   7   4        0.22       -2.98      2.98 o 
  11   7   4       12.55       16.63      5.05 o 
  12   7   4        0.15        0.21      3.71 o 
 -12   8   4        7.32       15.86      7.29 o 
 -11   8   4       15.69       17.62      6.12 o 
 -10   8   4       61.74       66.72      5.80 o 
  -9   8   4        0.88       -1.13      1.29 o 
  -8   8   4       12.33       10.18      1.53 o 
  -7   8   4      443.30      455.85      9.96 o 
  -6   8   4       93.42       81.44      3.98 o 
  -5   8   4      295.29      288.75      6.41 o 
  -4   8   4        0.04       33.15      2.94 o 
  -3   8   4        5.58        4.52      0.56 o 
  -2   8   4        2.38        1.81      0.63 o 
  -1   8   4      241.99      205.13      5.66 o 
   0   8   4       12.42       10.71      1.22 o 
   1   8   4       67.34       67.80      2.64 o 
   2   8   4      145.87      148.67      5.57 o 
   3   8   4        0.45        1.26      1.14 o 
   4   8   4      528.92      590.66     14.95 o 
   5   8   4       39.70       46.13      3.24 o 
   6   8   4       95.77      104.90      4.71 o 
   7   8   4        0.09        1.22      1.42 o 
   8   8   4       14.32       30.98      3.11 o 
   9   8   4        0.24       -2.21      2.21 o 
  10   8   4        6.52       -0.04      2.79 o 
  11   8   4       19.67       17.35     12.66 o 
 -12   9   4        5.29        9.04      6.38 o 
 -11   9   4        1.46       -0.11      2.64 o 
 -10   9   4       10.95        7.38      5.51 o 
  -9   9   4       23.13       21.16      3.33 o 
  -8   9   4       37.66       23.89      2.39 o 
  -7   9   4       86.69       61.09      3.65 o 
  -6   9   4      229.74      247.19      7.19 o 
  -5   9   4     1437.32     1497.59     18.86 o 
  -4   9   4       16.79       18.95      2.52 o 
  -3   9   4       95.76       92.28      3.34 o 
  -2   9   4       23.11       21.52      2.02 o 
  -1   9   4      358.78      355.63      8.98 o 
   0   9   4       63.95       50.98      2.69 o 
   1   9   4       52.47       46.41      2.53 o 
   2   9   4       26.09       28.75      2.22 o 
   3   9   4        9.56       16.92      1.77 o 
   4   9   4       26.79       20.90      2.18 o 
   5   9   4      162.57      163.01      6.55 o 
   6   9   4       28.61       38.69      2.93 o 
   7   9   4      121.00      127.12      6.10 o 
   8   9   4        0.25        0.06      1.84 o 
   9   9   4        0.70       -1.96      1.96 o 
  10   9   4        2.83        2.09      3.89 o 
  11   9   4        1.06       -3.81      3.81 o 
 -11  10   4        9.24       13.45      6.37 o 
 -10  10   4       13.70       16.88      5.88 o 
  -9  10   4        2.17        4.97      2.40 o 
  -8  10   4        2.66        2.41      2.42 o 
  -7  10   4        0.37        2.48      2.09 o 
  -6  10   4      122.82      136.60      6.79 o 
  -5  10   4     1821.13     1934.38     28.46 o 
  -4  10   4      337.83      351.35     12.57 o 
  -3  10   4      120.79      134.56      6.33 o 
  -2  10   4      559.34      619.05     13.80 o 
  -1  10   4      257.79      231.51      7.70 o 
   0  10   4       78.51       65.32      3.10 o 
   1  10   4       76.77       62.67      3.14 o 
   2  10   4      369.64      394.30     11.91 o 
   3  10   4        4.39        8.82      1.46 o 
   4  10   4        9.74        5.05      1.46 o 
   5  10   4       43.93       52.03      3.68 o 
   6  10   4       33.70       39.28      3.10 o 
   7  10   4        2.10        0.77      1.35 o 
   8  10   4        4.83        2.61      1.53 o 
   9  10   4       80.21       71.09      7.31 o 
  10  10   4        7.36       14.30      4.82 o 
  11  10   4        1.52        5.53      3.60 o 
 -11  11   4       85.09       80.18      8.76 o 
 -10  11   4       67.56       93.30      9.25 o 
  -9  11   4       11.35        1.79      2.22 o 
  -8  11   4        0.13       -0.41      1.87 o 
  -7  11   4       11.69       16.54      2.77 o 
  -6  11   4       11.02       11.21      2.41 o 
  -5  11   4      191.01      225.08      9.16 o 
  -4  11   4      815.82      871.93     16.21 o 
  -3  11   4      392.57      409.66     11.88 o 
  -2  11   4        6.82        3.91      1.70 o 
  -1  11   4      463.29      513.06     11.56 o 
   0  11   4       65.54       70.10      4.18 o 
   1  11   4        1.00       -0.13      1.29 o 
   2  11   4      159.99      175.72      5.73 o 
   3  11   4      276.20      234.79      6.12 o 
   4  11   4       20.47       18.07      2.17 o 
   5  11   4        5.25        6.36      1.70 o 
   6  11   4        0.37       -1.27      1.27 o 
   7  11   4        2.66        2.47      1.45 o 
   8  11   4        0.92        0.90      1.50 o 
   9  11   4       39.98       49.23      6.32 o 
  10  11   4       21.16       36.72      5.73 o 
 -11  12   4        0.05       -1.48      2.93 o 
 -10  12   4       13.16       16.03      4.35 o 
  -9  12   4        3.68        6.64      2.47 o 
  -8  12   4       21.39       19.61      3.64 o 
  -7  12   4       26.64       22.31      3.17 o 
  -6  12   4       37.30       44.22      4.36 o 
  -5  12   4      448.55      473.04     12.29 o 
  -4  12   4      376.25      428.82     11.56 o 
  -3  12   4       91.86      107.48      6.05 o 
  -2  12   4      258.76      294.30      9.13 o 
  -1  12   4       63.44       68.79      4.34 o 
   0  12   4        1.46       23.88      3.38 o 
   1  12   4       10.19       10.13      1.78 o 
   2  12   4      181.45      167.71      6.71 o 
   3  12   4      143.54      136.49      5.99 o 
   4  12   4      281.93      309.36      8.12 o 
   5  12   4       29.14       28.74      2.95 o 
   6  12   4       51.96       58.54      3.97 o 
   7  12   4       39.77       49.48      3.95 o 
   8  12   4        3.66        0.32      1.60 o 
   9  12   4       15.19       17.72      3.89 o 
  10  12   4       25.11       14.80      7.23 o 
 -10  13   4        4.69        2.01      2.96 o 
  -9  13   4        7.24       14.15      3.69 o 
  -8  13   4        9.13       13.65      4.49 o 
  -7  13   4        2.50        2.39      2.34 o 
  -6  13   4      147.92      138.32      6.88 o 
  -5  13   4      155.94      164.58      7.47 o 
  -4  13   4       12.21       18.06      2.91 o 
  -3  13   4       72.27       70.14      5.39 o 
  -2  13   4      120.44      160.80      7.00 o 
  -1  13   4        1.94       -1.37      1.46 o 
   0  13   4       12.76       12.77      2.12 o 
   1  13   4      219.86      207.93      7.97 o 
   2  13   4        0.65       -0.95      1.50 o 
   3  13   4       51.87       46.54      3.76 o 
   4  13   4        3.31        5.35      2.15 o 
   5  13   4        4.02        0.49      1.51 o 
   6  13   4        1.17        0.95      1.36 o 
   7  13   4        9.29        5.89      2.30 o 
   8  13   4        0.81       -7.08      7.08 o 
   9  13   4        6.41       -3.75      5.73 o 
  -9  14   4        3.72       -4.58      5.55 o 
  -8  14   4        7.93        2.82      3.55 o 
  -7  14   4        0.13       -1.88      2.21 o 
  -6  14   4       31.76       26.33      3.38 o 
  -5  14   4       27.50       15.33      3.13 o 
  -4  14   4        0.17        1.28      1.87 o 
  -3  14   4       18.55       17.32      2.99 o 
  -2  14   4       63.43       66.37      5.29 o 
  -1  14   4       27.52       24.56      3.23 o 
   0  14   4        1.25        1.64      2.07 o 
   1  14   4        5.06        6.55      2.31 o 
   2  14   4       15.95       11.81      3.34 o 
   3  14   4        2.85       -0.86      2.39 o 
   4  14   4        4.77        3.82      2.30 o 
   5  14   4        4.24        1.70      4.67 o 
   6  14   4        3.41        2.60      2.83 o 
   7  14   4        8.56        6.12      4.93 o 
   8  14   4        0.06       -9.00      9.00 o 
  -8  15   4        2.19       -1.78      3.17 o 
  -7  15   4       10.95        3.19      3.53 o 
  -6  15   4        8.00       11.52      3.51 o 
  -5  15   4       66.77       67.35      5.85 o 
  -4  15   4        0.09       -1.61      2.29 o 
  -3  15   4        9.43        8.81      2.27 o 
  -2  15   4        1.80        3.94      2.83 o 
  -1  15   4      175.55      225.68     12.34 o 
   0  15   4       17.12       12.30      3.95 o 
   1  15   4       76.25       80.34      6.36 o 
   2  15   4        3.96        3.72      2.55 o 
   3  15   4      165.84      180.04     13.65 o 
   4  15   4       11.40        8.41      3.09 o 
   5  15   4        0.04        0.25      4.37 o 
   6  15   4       16.49       23.93      6.65 o 
  -6  16   4        0.64       -3.82      3.82 o 
  -5  16   4        7.33        2.43      3.14 o 
  -4  16   4        0.24       -2.59      2.59 o 
  -3  16   4       34.76       42.83      5.67 o 
  -2  16   4       87.68      106.60      7.70 o 
  -1  16   4        0.00       -2.56      3.01 o 
   0  16   4        1.06       -2.45      2.45 o 
   1  16   4       51.78       54.03      6.32 o 
   2  16   4       81.12       98.37     17.27 o 
  -4  17   4       54.21       36.62      9.65 o 
  -3  17   4        5.52       13.97      5.55 o 
 -13   0   5       17.45       40.76     11.46 o 
 -11   0   5        3.40       -4.60      4.98 o 
  -9   0   5      713.19      675.46     34.04 o 
  -7   0   5       43.66       43.84      4.02 o 
  -5   0   5      842.14      954.38     15.61 o 
  -3   0   5       13.58        5.98      1.22 o 
  -1   0   5     5669.23     5343.61     59.08 o 
   1   0   5     1450.95     1338.41     17.15 o 
   3   0   5     4399.77     3703.62     83.57 o 
   5   0   5      286.86      302.30      8.95 o 
   7   0   5       23.76       28.37      2.95 o 
   9   0   5       13.25       26.45      8.07 o 
  11   0   5       16.93       28.33      9.49 o 
 -14   1   5       23.33       14.81      5.48 o 
 -13   1   5      232.47      286.40     20.05 o 
 -12   1   5       67.07       75.68      9.87 o 
 -11   1   5       11.51        8.75      2.66 o 
 -10   1   5      152.79      157.87     12.29 o 
  -9   1   5        7.99       14.36      3.77 o 
  -8   1   5      692.09      727.42     26.54 o 
  -7   1   5       97.59       82.90      3.92 o 
  -6   1   5       20.10       17.45      0.80 o 
  -5   1   5      914.59     1164.34      8.00 o 
  -4   1   5     5733.16     5829.75     44.24 o 
  -3   1   5     2395.71     2140.87     15.83 o 
  -2   1   5      285.21      173.20      2.77 o 
  -1   1   5       77.64       97.01      1.92 o 
   0   1   5     6087.39     5523.28     53.27 o 
   1   1   5      322.65      290.94      5.51 o 
   2   1   5      287.35      198.89      3.69 o 
   3   1   5     2662.39     2800.39     36.02 o 
   4   1   5     1348.16     1306.07     17.20 o 
   5   1   5     1281.43     1341.68     18.98 o 
   6   1   5      116.34      136.91      4.36 o 
   7   1   5        5.71        9.98      1.36 o 
   8   1   5      445.57      420.88      9.22 o 
   9   1   5        4.55        1.50      1.63 o 
  10   1   5        4.69        0.95      3.13 o 
  11   1   5        0.00        2.27      2.72 o 
  12   1   5       27.76       34.54      8.01 o 
 -14   2   5        0.80        1.56      5.42 o 
 -13   2   5        5.53        4.05      3.43 o 
 -12   2   5       58.36       62.52     11.00 o 
 -11   2   5       96.73       90.69      8.26 o 
 -10   2   5       66.73       74.15      8.38 o 
  -9   2   5       28.39       42.95      6.71 o 
  -8   2   5      472.37      402.37     22.68 o 
  -7   2   5      867.77      900.80     14.30 o 
  -6   2   5      671.76      750.27      9.11 o 
  -5   2   5      665.35      856.86      7.72 o 
  -4   2   5       26.23       62.56      1.81 o 
  -3   2   5      944.15     1144.79      9.91 o 
  -2   2   5       99.54       81.13      1.61 o 
  -1   2   5       67.68       84.64      1.73 o 
   0   2   5      633.89      353.38      6.62 o 
   1   2   5      378.53      314.40      4.93 o 
   2   2   5     4518.40     4750.67     33.50 o 
   3   2   5      427.02      381.60      9.47 o 
   4   2   5     1900.69     1660.90     22.97 o 
   5   2   5        1.28        5.01      0.90 o 
   6   2   5      632.95      623.66     11.10 o 
   7   2   5       90.00       93.75      4.29 o 
   8   2   5      184.38      163.04      6.66 o 
   9   2   5        0.94        3.02      1.93 o 
  10   2   5       79.13       89.02     10.45 o 
  11   2   5      133.47      135.72     13.45 o 
  12   2   5       24.93       30.66      7.64 o 
 -14   3   5        8.40        6.65      3.74 o 
 -13   3   5        1.87        3.00      4.08 o 
 -12   3   5        0.00        1.25      2.88 o 
 -11   3   5        2.46        1.75      3.29 o 
 -10   3   5       39.77       40.48      6.40 o 
  -9   3   5      151.25      183.83     12.40 o 
  -8   3   5       15.68       11.02      1.48 o 
  -7   3   5       28.86       17.86      0.99 o 
  -6   3   5     1184.10     1197.09     13.34 o 
  -5   3   5       75.71       79.45      1.73 o 
  -4   3   5     1541.92     1663.70     11.52 o 
  -3   3   5     2503.95     2775.94     16.78 o 
  -2   3   5        2.83        2.74      0.36 o 
  -1   3   5      294.83      235.37      3.83 o 
   0   3   5      262.52      234.93      4.11 o 
   1   3   5      675.90      621.72      7.89 o 
   2   3   5     3301.18     3248.46     27.09 o 
   3   3   5     1961.64     2275.07     34.89 o 
   4   3   5    12774.39    12876.48    100.19 o 
   5   3   5     2595.69     2508.70     23.67 o 
   6   3   5      210.60      190.25      6.17 o 
   7   3   5        4.17        4.18      1.15 o 
   8   3   5      500.33      539.31     20.01 o 
   9   3   5        8.10        8.31      2.78 o 
  10   3   5       22.78       21.53      6.01 o 
  11   3   5       77.84       92.55     11.43 o 
  12   3   5        4.04        2.96      4.90 o 
 -14   4   5        2.19        2.91      4.46 o 
 -13   4   5       32.02       24.64      6.06 o 
 -12   4   5      117.23      123.02     12.55 o 
 -11   4   5      103.47       94.44     10.98 o 
 -10   4   5        0.39        1.57      2.49 o 
  -9   4   5        8.68        9.95      2.57 o 
  -8   4   5      347.30      322.33      7.30 o 
  -7   4   5        5.85        5.25      0.95 o 
  -6   4   5       19.93       12.22      1.11 o 
  -5   4   5      100.87      157.42      2.85 o 
  -4   4   5     7081.85     7613.51     41.01 o 
  -3   4   5      463.85      420.42      5.89 o 
  -2   4   5     1948.59     1998.79     20.84 o 
  -1   4   5      850.55      968.99     12.05 o 
   0   4   5      650.26      545.89      6.49 o 
   1   4   5      529.64      424.97      6.22 o 
   2   4   5     1190.02     1125.13     12.11 o 
   3   4   5     4243.99     4125.24     39.56 o 
   4   4   5     2569.97     2411.50     19.95 o 
   5   4   5      525.47      482.66      8.63 o 
   6   4   5      229.31      230.46      7.09 o 
   7   4   5      138.30      128.35      5.37 o 
   8   4   5       15.15       14.80      2.88 o 
   9   4   5       12.91       13.70      3.36 o 
  10   4   5      155.92      165.38     10.27 o 
  11   4   5      176.18      188.33     16.04 o 
  12   4   5       49.53       59.33     10.28 o 
 -14   5   5       18.42        5.25      5.23 o 
 -13   5   5      143.62      156.08     12.27 o 
 -12   5   5      447.52      494.59     53.25 o 
 -11   5   5      237.54      257.22     16.74 o 
 -10   5   5        0.40       -1.49      3.24 o 
  -9   5   5       30.88       43.52      3.12 o 
  -8   5   5      630.29      626.81      9.80 o 
  -7   5   5      154.16      163.49      4.57 o 
  -6   5   5       33.81       31.00      1.55 o 
  -5   5   5      795.59      806.86      9.09 o 
  -4   5   5      881.91     1120.68     11.09 o 
  -3   5   5     3984.18     4197.22     27.69 o 
  -2   5   5     5143.00     4974.43     44.14 o 
  -1   5   5       52.81       49.00      2.63 o 
   0   5   5     2659.56     2341.15     16.97 o 
   1   5   5      519.02      641.59      8.21 o 
   2   5   5     2701.98     2911.50     24.37 o 
   3   5   5     2654.86     2822.37     29.42 o 
   4   5   5     1070.55     1142.14     15.40 o 
   5   5   5      104.67      120.12      6.00 o 
   6   5   5        1.26        0.76      0.96 o 
   7   5   5      164.02      184.83      6.71 o 
   8   5   5      286.51      343.75     15.49 o 
   9   5   5        1.77        3.46      2.34 o 
  10   5   5        2.61        8.94      3.01 o 
  11   5   5        4.24       10.22      6.55 o 
  12   5   5        0.86        2.16      3.77 o 
 -14   6   5       70.18       82.28     15.29 o 
 -13   6   5        3.41        1.68      3.62 o 
 -12   6   5       90.77       72.93      9.70 o 
 -11   6   5       33.28       38.88      6.58 o 
 -10   6   5       91.82       97.26      6.46 o 
  -9   6   5      372.38      407.72     10.42 o 
  -8   6   5       48.56       43.43      2.62 o 
  -7   6   5      302.19      306.20      5.19 o 
  -6   6   5      605.75      611.13      8.15 o 
  -5   6   5      154.43      165.05      4.90 o 
  -4   6   5     1323.95     1486.87     14.29 o 
  -3   6   5      411.75      421.72      6.30 o 
  -2   6   5        6.94       12.20      1.35 o 
  -1   6   5       71.33       68.15      3.13 o 
   0   6   5      136.94      122.16      3.73 o 
   1   6   5      222.33      178.75      4.17 o 
   2   6   5       15.66       28.88      1.48 o 
   3   6   5      110.65      116.73      4.21 o 
   4   6   5      600.10      640.55     17.11 o 
   5   6   5      429.87      441.06      9.49 o 
   6   6   5      110.37      109.32      4.39 o 
   7   6   5       25.53       32.93      3.36 o 
   8   6   5       44.58       54.91      5.06 o 
   9   6   5       37.96       25.68      3.27 o 
  10   6   5       36.35       43.85      7.42 o 
  11   6   5        0.12        6.53      3.57 o 
  12   6   5        0.39       -0.53      4.32 o 
 -12   7   5       12.81       16.40      5.00 o 
 -11   7   5       65.24       53.64      7.99 o 
 -10   7   5       15.66       15.80      3.03 o 
  -9   7   5       65.76       62.21      4.27 o 
  -8   7   5      960.80      943.84     16.01 o 
  -7   7   5      672.29      741.69      9.44 o 
  -6   7   5       81.64       66.86      3.51 o 
  -5   7   5      243.03      257.23      6.19 o 
  -4   7   5       24.58       19.92      1.30 o 
  -3   7   5      469.49      491.25     10.50 o 
  -2   7   5        8.15        3.51      1.85 o 
  -1   7   5        1.28        1.60      0.96 o 
   0   7   5        0.23        4.20      0.83 o 
   1   7   5        2.59        2.19      0.57 o 
   2   7   5       45.02       39.57      2.97 o 
   3   7   5      532.99      480.79      8.76 o 
   4   7   5      101.28       98.01      3.96 o 
   5   7   5      432.68      487.92     10.36 o 
   6   7   5       65.27       49.22      3.28 o 
   7   7   5        5.39        0.96      1.28 o 
   8   7   5        1.05       -0.42      1.35 o 
   9   7   5        0.06       -0.42      2.03 o 
  10   7   5       20.58       16.87      5.12 o 
  11   7   5        0.06       -3.96      7.71 o 
 -12   8   5        0.36       -6.42      6.42 o 
 -11   8   5        0.07        1.16      2.08 o 
 -10   8   5       10.72        3.78      2.15 o 
  -9   8   5      107.10      113.52      5.91 o 
  -8   8   5       16.23       20.51      2.11 o 
  -7   8   5      279.08      275.28      6.34 o 
  -6   8   5      231.07      239.41      6.83 o 
  -5   8   5      546.12      584.07     11.38 o 
  -4   8   5       20.81       16.47      1.15 o 
  -3   8   5       44.63       41.98      3.17 o 
  -2   8   5        0.25        2.97      2.25 o 
  -1   8   5        5.67        2.51      0.62 o 
   0   8   5      342.53      374.58      6.79 o 
   1   8   5        0.16        1.40      0.59 o 
   2   8   5        2.68        5.94      1.19 o 
   3   8   5        0.11        2.08      0.97 o 
   4   8   5       72.69       74.13      4.94 o 
   5   8   5        1.47        0.43      1.87 o 
   6   8   5        9.03       21.49      2.54 o 
   7   8   5       67.56       62.69      4.25 o 
   8   8   5      114.15      137.09      6.07 o 
   9   8   5        4.46        1.94      2.39 o 
  10   8   5        0.11       -2.81      2.84 o 
  11   8   5        0.21       -4.01      4.01 o 
 -12   9   5        9.24       15.39      8.39 o 
 -11   9   5       46.95       53.35      6.66 o 
 -10   9   5        0.17        0.84      3.74 o 
  -9   9   5        2.04        1.09      2.26 o 
  -8   9   5       16.65       20.94      2.55 o 
  -7   9   5        0.16       -1.34      1.34 o 
  -6   9   5      358.93      384.72      8.87 o 
  -5   9   5        4.46        7.69      2.23 o 
  -4   9   5        8.56        8.13      1.40 o 
  -3   9   5      219.32      176.98      7.74 o 
  -2   9   5      272.39      286.67     12.70 o 
  -1   9   5        2.31        0.77      0.83 o 
   0   9   5       20.52       23.74      1.79 o 
   1   9   5     1715.30     1565.94     21.52 o 
   2   9   5      221.67      250.57      7.28 o 
   3   9   5       41.03       49.51      3.33 o 
   4   9   5        0.94        1.72      1.12 o 
   5   9   5       21.54       21.89      2.30 o 
   6   9   5        8.34        9.73      1.82 o 
   7   9   5        2.58        2.51      1.47 o 
   8   9   5        6.97        1.63      1.69 o 
   9   9   5        0.29        0.63      2.32 o 
  10   9   5       38.75       44.84      6.06 o 
  11   9   5        0.17       -0.39      6.44 o 
 -11  10   5       12.15        7.31      3.03 o 
 -10  10   5        0.88        3.03      4.90 o 
  -9  10   5       37.73       52.63      6.42 o 
  -8  10   5        5.86        8.89      1.66 o 
  -7  10   5        6.70        6.29      1.74 o 
  -6  10   5       71.49       82.42      5.45 o 
  -5  10   5      107.73      122.93      5.70 o 
  -4  10   5     1122.74     1272.70     21.34 o 
  -3  10   5      478.44      458.94     11.90 o 
  -2  10   5        4.87       -1.69      2.20 o 
  -1  10   5      639.77      620.94     13.52 o 
   0  10   5      597.20      629.54     13.45 o 
   1  10   5       69.32       69.13      3.97 o 
   2  10   5       46.20       37.70      3.02 o 
   3  10   5      198.04      213.72      7.13 o 
   4  10   5      568.55      541.81     10.93 o 
   5  10   5        4.79        2.70      1.38 o 
   6  10   5       46.02       28.94      3.91 o 
   7  10   5       51.64       50.08      4.10 o 
   8  10   5        3.00        6.22      2.01 o 
   9  10   5        0.77        1.87      3.04 o 
  10  10   5       15.40       17.59      3.87 o 
  11  10   5        0.08        6.36      6.57 o 
 -11  11   5        5.53        7.10      3.44 o 
 -10  11   5        0.82        0.91      2.97 o 
  -9  11   5       20.77       14.64      3.13 o 
  -8  11   5       30.62       36.16      4.58 o 
  -7  11   5        0.47       -1.46      1.46 o 
  -6  11   5       13.19        9.25      2.59 o 
  -5  11   5       23.79       40.53      3.75 o 
  -4  11   5     2309.76     2326.62     32.03 o 
  -3  11   5      783.48      813.34     17.07 o 
  -2  11   5       12.93        9.14      2.09 o 
  -1  11   5       52.46       40.50      3.54 o 
   0  11   5        9.28       13.46      1.97 o 
   1  11   5       74.17       72.34      4.27 o 
   2  11   5       23.60       27.77      3.44 o 
   3  11   5        9.83        1.83      1.37 o 
   4  11   5      320.22      327.43      9.27 o 
   5  11   5       10.32        5.23      1.60 o 
   6  11   5       11.91       10.60      1.70 o 
   7  11   5        8.60        5.24      1.64 o 
   8  11   5        5.52        8.76      2.22 o 
   9  11   5        2.59        2.04      2.26 o 
  10  11   5      106.37      113.06      9.75 o 
 -11  12   5        1.77        8.29      4.58 o 
 -10  12   5       12.95        6.59      3.19 o 
  -9  12   5        9.64        4.96      2.26 o 
  -8  12   5       27.99       36.08      5.08 o 
  -7  12   5        6.03        3.27      1.90 o 
  -6  12   5       41.91       38.11      3.48 o 
  -5  12   5      538.85      552.86     13.38 o 
  -4  12   5       40.14       42.64      4.14 o 
  -3  12   5       47.32       52.37      4.36 o 
  -2  12   5        2.94       -0.36      1.75 o 
  -1  12   5      106.79       81.93      5.14 o 
   0  12   5        8.92        8.01      1.63 o 
   1  12   5      131.08      138.31      6.16 o 
   2  12   5       11.55        7.16      2.47 o 
   3  12   5        2.74        3.96      1.72 o 
   4  12   5        4.59        6.43      2.36 o 
   5  12   5       11.83        3.46      1.54 o 
   6  12   5       27.94       35.35      3.46 o 
   7  12   5        1.06        0.01      1.53 o 
   8  12   5        3.91        3.15      2.01 o 
   9  12   5        5.63       -1.96      3.34 o 
 -10  13   5        6.96       14.46      5.89 o 
  -9  13   5        1.89        3.67      3.35 o 
  -8  13   5       13.32       10.60      2.75 o 
  -7  13   5       52.94       56.12      5.10 o 
  -6  13   5       32.85       32.36      3.86 o 
  -5  13   5      150.79      139.33      6.80 o 
  -4  13   5       26.63       28.15      3.08 o 
  -3  13   5        6.22       -0.85      2.63 o 
  -2  13   5        0.04        0.86      1.43 o 
  -1  13   5      100.80      100.64      5.50 o 
   0  13   5      172.03      180.01      7.38 o 
   1  13   5        5.78        4.30      1.37 o 
   2  13   5        0.63        1.40      1.50 o 
   3  13   5        7.01        5.75      2.08 o 
   4  13   5       19.03       29.62      3.20 o 
   5  13   5        7.62        6.63      1.99 o 
   6  13   5        0.12        1.59      1.46 o 
   7  13   5        1.12        0.75      1.98 o 
   8  13   5        3.05       15.59      8.62 o 
   9  13   5        9.59        1.59      4.62 o 
  -9  14   5       21.06       31.24      9.53 o 
  -8  14   5       12.68        8.95      4.76 o 
  -7  14   5        4.33        1.50      1.67 o 
  -6  14   5       26.88       17.10      2.96 o 
  -5  14   5       24.02       29.60      3.50 o 
  -4  14   5       29.10       31.06      3.48 o 
  -3  14   5       13.86        7.88      2.59 o 
  -2  14   5        9.39        7.87      2.62 o 
  -1  14   5       25.41       13.88      2.29 o 
   0  14   5        9.93        5.27      1.88 o 
   1  14   5        1.20        0.31      1.97 o 
   2  14   5       28.58       32.26      4.05 o 
   3  14   5        0.07        1.62      2.03 o 
   4  14   5       16.31       11.65      2.82 o 
   5  14   5       10.77       18.63      3.50 o 
   6  14   5        1.75        3.54      2.97 o 
   7  14   5        6.47        4.62      2.75 o 
  -8  15   5        0.02       -6.74      6.74 o 
  -7  15   5        1.57       -1.77      2.60 o 
  -6  15   5       27.28       20.61      5.14 o 
  -5  15   5        7.68        3.85      2.57 o 
  -4  15   5       22.17       20.41      3.34 o 
  -3  15   5       47.17       35.45      4.66 o 
  -2  15   5       83.91       83.67      7.47 o 
  -1  15   5        0.39       -0.81      6.42 o 
   0  15   5       70.54       51.51      5.92 o 
   1  15   5       18.22       15.35      4.33 o 
   2  15   5       16.64       19.45      3.51 o 
   3  15   5        0.38       -2.36      2.36 o 
   4  15   5        0.22        3.04      2.09 o 
   5  15   5        1.34        2.59      3.44 o 
   6  15   5        1.04       -0.34      2.88 o 
  -6  16   5        5.44       20.13      7.85 o 
  -5  16   5       13.18       22.82      5.19 o 
  -4  16   5        4.91        5.82      4.81 o 
  -3  16   5       69.48       99.93     10.41 o 
  -2  16   5       13.67        7.00      2.66 o 
  -1  16   5        2.93        1.30      4.32 o 
   0  16   5       48.33       51.96      6.22 o 
   1  16   5        1.17        4.83      4.44 o 
   2  16   5        1.13        2.70      3.70 o 
   3  16   5        0.18        2.09      4.93 o 
  -4  17   5        2.43       -5.31      5.31 o 
  -3  17   5       13.24       20.25      6.90 o 
 -14   0   6        1.44       -0.26      5.43 o 
 -12   0   6        2.30        9.01      6.39 o 
 -10   0   6       94.84       71.23     12.06 o 
  -8   0   6      140.32      156.82     13.25 o 
  -6   0   6      279.93      257.01      7.43 o 
  -4   0   6     3909.35     4308.10     36.51 o 
  -2   0   6    11752.65    11988.48    126.72 o 
   0   0   6     1296.13     1272.80     19.66 o 
   2   0   6      978.12     1183.27     20.94 o 
   4   0   6       13.83       10.16      4.21 o 
   6   0   6      181.48      217.94     15.19 o 
   8   0   6        0.79        1.74      1.21 o 
  10   0   6       26.64       35.76      9.91 o 
  12   0   6        1.68        2.83      6.26 o 
 -14   1   6        0.35       -0.30      3.98 o 
 -13   1   6       33.05       21.14      5.85 o 
 -12   1   6        7.57       10.33      4.16 o 
 -11   1   6        0.37        2.75      2.25 o 
 -10   1   6        0.08        1.89      2.25 o 
  -9   1   6        1.87        2.62      2.21 o 
  -8   1   6       89.60      122.37      7.19 o 
  -7   1   6      165.05      154.50      6.82 o 
  -6   1   6      112.01      128.59      2.95 o 
  -5   1   6     1752.95     1869.54     15.61 o 
  -4   1   6     1203.49     1200.27      9.33 o 
  -3   1   6       52.51       56.35      1.63 o 
  -2   1   6      504.71      675.26      7.68 o 
  -1   1   6     2912.64     2672.45     21.32 o 
   0   1   6       20.44       45.11      1.76 o 
   1   1   6      449.64      378.38      9.26 o 
   2   1   6       17.36       27.44      1.76 o 
   3   1   6     1924.94     1840.08     21.09 o 
   4   1   6       36.85       41.37      2.94 o 
   5   1   6       67.12       67.79      3.09 o 
   6   1   6      212.06      226.46      5.92 o 
   7   1   6      435.41      400.67      8.34 o 
   8   1   6      102.52      100.50      4.57 o 
   9   1   6        0.02       -0.80      1.55 o 
  10   1   6       24.63       38.24     11.09 o 
  11   1   6        3.71        5.00      4.22 o 
  12   1   6       91.25       91.71     13.02 o 
 -14   2   6        3.03        2.83      4.80 o 
 -13   2   6        2.90        0.26      3.57 o 
 -12   2   6       67.07       63.16      7.58 o 
 -11   2   6       22.57       10.56      4.96 o 
 -10   2   6       47.45       38.63      6.07 o 
  -9   2   6      136.80      129.27      8.37 o 
  -8   2   6      357.15      351.45     12.34 o 
  -7   2   6      340.87      405.53      5.06 o 
  -6   2   6     1619.87     1890.50     14.26 o 
  -5   2   6      833.02      914.16      8.97 o 
  -4   2   6     3939.13     4376.28     36.59 o 
  -3   2   6     4305.03     4475.01     33.33 o 
  -2   2   6      528.41      514.13      5.07 o 
  -1   2   6      654.77      552.56      6.05 o 
   0   2   6       74.62       64.67      2.04 o 
   1   2   6      141.92      119.25      3.12 o 
   2   2   6      550.56      641.30      9.44 o 
   3   2   6     2615.62     2553.87     35.60 o 
   4   2   6        9.62        7.65      1.56 o 
   5   2   6      774.85      819.55     12.00 o 
   6   2   6       76.22       88.09      3.79 o 
   7   2   6       33.67       26.92      2.45 o 
   8   2   6        0.40        0.74      0.85 o 
   9   2   6      111.46      122.57      6.78 o 
  10   2   6       39.30       38.52      7.06 o 
  11   2   6       59.00       69.55     17.45 o 
  12   2   6      127.19      163.25     15.96 o 
 -14   3   6        0.50       -0.81      3.40 o 
 -13   3   6       14.87       20.65      5.85 o 
 -12   3   6       33.28       28.19      6.37 o 
 -11   3   6      415.20      471.64     22.81 o 
 -10   3   6       55.34       60.31      8.02 o 
  -9   3   6       69.24       77.00      8.15 o 
  -8   3   6        0.67        0.44      0.47 o 
  -7   3   6      456.90      455.84      6.38 o 
  -6   3   6      409.60      554.01      6.26 o 
  -5   3   6     1463.68     1647.88     13.27 o 
  -4   3   6     5658.46     6227.26     41.93 o 
  -3   3   6      348.74      468.21      5.32 o 
  -2   3   6     1197.30     1162.81      8.94 o 
  -1   3   6      739.98      723.94     12.05 o 
   0   3   6      729.19      769.22      8.94 o 
   1   3   6        2.67        7.95      1.01 o 
   2   3   6       31.18       33.53      2.01 o 
   3   3   6     7325.77     7550.32     57.16 o 
   4   3   6      268.82      248.79      7.43 o 
   5   3   6     1111.98     1211.63     15.16 o 
   6   3   6       30.09      524.64     32.94 o 
   7   3   6      653.14      723.97     13.47 o 
   8   3   6        0.08        0.09      1.74 o 
   9   3   6       16.13       64.45      7.44 o 
  10   3   6        0.58       -1.84      6.63 o 
  11   3   6       84.56       97.54     13.48 o 
  12   3   6       21.99       39.15      8.40 o 
 -14   4   6        0.75       -6.23      7.74 o 
 -13   4   6        3.63        1.04      2.55 o 
 -12   4   6      209.31      206.57     15.95 o 
 -11   4   6      316.20      332.17     19.15 o 
 -10   4   6      115.61      133.48     11.36 o 
  -9   4   6        0.01        0.57      0.78 o 
  -8   4   6        1.31        1.56      0.44 o 
  -7   4   6      263.59      242.23      6.06 o 
  -6   4   6       30.62       36.49      1.48 o 
  -5   4   6      521.72      539.88      5.61 o 
  -4   4   6      425.16      521.66      8.64 o 
  -3   4   6      117.89       96.99      2.04 o 
  -2   4   6       80.35       60.03      2.22 o 
  -1   4   6     1334.22     1594.75     16.91 o 
   0   4   6        1.82        2.60      0.64 o 
   1   4   6     1020.37     1149.10     13.04 o 
   2   4   6        6.36        3.02      0.82 o 
   3   4   6        3.48        7.14      1.27 o 
   4   4   6        0.33        3.11      1.22 o 
   5   4   6      129.60      135.60      4.55 o 
   6   4   6       93.87      101.81      4.85 o 
   7   4   6      157.21      147.83      6.03 o 
   8   4   6      115.87      105.85      6.83 o 
   9   4   6        9.95        5.67      2.33 o 
  10   4   6      138.20      149.95     13.67 o 
  11   4   6      131.62      134.72     13.83 o 
  12   4   6       22.58       23.71      7.46 o 
 -14   5   6        8.91        5.17      5.21 o 
 -13   5   6      134.84      123.55     13.09 o 
 -12   5   6       15.47       27.23     11.56 o 
 -11   5   6      435.05      496.78     23.54 o 
 -10   5   6        0.78        3.55      6.51 o 
  -9   5   6      642.56      631.84     12.18 o 
  -8   5   6       49.70       49.15      2.09 o 
  -7   5   6      538.68      505.31      6.66 o 
  -6   5   6      120.93      116.81      2.98 o 
  -5   5   6        0.18       -0.42      0.48 o 
  -4   5   6        6.08       18.63      1.09 o 
  -3   5   6     1494.80     1684.73     23.34 o 
  -2   5   6      282.63      359.76      7.60 o 
  -1   5   6       18.22       70.99      3.52 o 
   0   5   6      779.87      736.89     10.01 o 
   1   5   6        0.54        1.55      0.79 o 
   2   5   6      159.92      179.16      4.97 o 
   3   5   6        1.10        5.02      1.21 o 
   4   5   6     1134.91     1265.94     15.88 o 
   5   5   6      225.50      202.11      5.86 o 
   6   5   6        1.60        0.83      2.40 o 
   7   5   6      106.75      102.63      5.17 o 
   8   5   6       32.49       35.64      4.15 o 
   9   5   6        2.45        2.26      2.21 o 
  10   5   6       55.73       57.59      6.46 o 
  11   5   6        1.74        4.68      4.27 o 
  12   5   6        9.26        4.99      4.67 o 
 -13   6   6       14.17       13.93      6.55 o 
 -12   6   6      161.83      158.90     13.93 o 
 -11   6   6       38.90       57.33      8.30 o 
 -10   6   6      215.91      191.49     12.50 o 
  -9   6   6        3.16        5.97      1.39 o 
  -8   6   6        6.95        6.65      1.25 o 
  -7   6   6        6.72        5.13      0.74 o 
  -6   6   6      196.65      282.60      4.95 o 
  -5   6   6       36.16       34.42      1.73 o 
  -4   6   6      255.01      221.65      4.22 o 
  -3   6   6       15.06       22.67      1.88 o 
  -2   6   6      846.59      782.82     11.71 o 
  -1   6   6      338.20      363.60      8.04 o 
   0   6   6      186.77      271.65      5.21 o 
   1   6   6       71.51       76.76      2.76 o 
   2   6   6      524.96      500.55      8.07 o 
   3   6   6       45.41       65.15      3.59 o 
   4   6   6      128.47      145.32      4.97 o 
   5   6   6       60.22       74.41      3.66 o 
   6   6   6       21.54      235.05     15.05 o 
   7   6   6       42.63       48.90      6.25 o 
   8   6   6       25.07       31.28      3.89 o 
   9   6   6        1.53        4.31      2.87 o 
  10   6   6        0.18        3.08      2.95 o 
  11   6   6        0.30       -3.34      3.34 o 
 -12   7   6      165.69      156.42     21.14 o 
 -11   7   6       18.62       21.89      5.48 o 
 -10   7   6       13.06       24.15      3.60 o 
  -9   7   6       78.10       79.99      4.66 o 
  -8   7   6      460.47      458.87      9.61 o 
  -7   7   6        3.56        4.11      0.73 o 
  -6   7   6      242.75      248.00      4.91 o 
  -5   7   6       97.81       88.16      3.00 o 
  -4   7   6        8.15       10.39      1.11 o 
  -3   7   6      339.78      298.36      7.41 o 
  -2   7   6       91.54       95.44      4.03 o 
  -1   7   6       68.91       68.38      3.37 o 
   0   7   6      986.17      933.28      9.96 o 
   1   7   6       31.53       24.05      1.45 o 
   2   7   6       35.40       35.33      1.94 o 
   3   7   6       42.31       44.05      2.77 o 
   4   7   6       74.76       94.06      4.84 o 
   5   7   6       29.26       33.76      2.78 o 
   6   7   6       38.25       36.71      2.76 o 
   7   7   6       22.01       16.29      2.71 o 
   8   7   6        1.48       -2.10      2.55 o 
   9   7   6       11.00        6.64      2.88 o 
  10   7   6        0.89       -3.23      3.23 o 
  11   7   6       13.40        4.79      4.13 o 
 -12   8   6       89.97      112.33     18.54 o 
 -11   8   6       10.92        2.75      4.36 o 
 -10   8   6      116.27      100.06      8.39 o 
  -9   8   6      409.64      475.39     13.99 o 
  -8   8   6       16.04       16.70      1.95 o 
  -7   8   6      110.60      107.85      3.32 o 
  -6   8   6      851.92      871.19     12.26 o 
  -5   8   6      539.91      554.51      9.37 o 
  -4   8   6        0.39        0.08      1.26 o 
  -3   8   6       50.90       44.48      3.24 o 
  -2   8   6      114.43      106.44      4.88 o 
  -1   8   6      622.43      602.65     11.15 o 
   0   8   6      244.94      204.92      3.96 o 
   1   8   6       43.54       36.75      1.67 o 
   2   8   6       39.07       40.51      2.23 o 
   3   8   6        0.18        1.10      1.06 o 
   4   8   6        2.78        6.22      1.94 o 
   5   8   6      184.94      190.91      7.31 o 
   6   8   6       97.98       98.35      4.88 o 
   7   8   6        3.38        0.34      1.70 o 
   8   8   6        4.41        4.19      1.50 o 
   9   8   6       38.45       35.85      5.46 o 
  10   8   6        4.74       -3.06      3.06 o 
  11   8   6       18.38       23.47      5.92 o 
 -12   9   6       22.04       17.16      8.32 o 
 -11   9   6        0.63       -3.79      5.87 o 
 -10   9   6        1.05       -0.85      4.21 o 
  -9   9   6       12.35       15.41      2.76 o 
  -8   9   6      101.97      110.26      5.80 o 
  -7   9   6        4.55        3.76      1.09 o 
  -6   9   6        1.83       -0.91      1.59 o 
  -5   9   6     1224.87     1280.17     20.59 o 
  -4   9   6      313.83      346.83     10.04 o 
  -3   9   6       22.78       20.88      2.31 o 
  -2   9   6      139.52      109.28      5.26 o 
  -1   9   6      729.07      706.88     13.87 o 
   0   9   6     1479.44     1516.54     18.85 o 
   1   9   6      254.83      271.78      6.97 o 
   2   9   6      141.10      135.84      5.11 o 
   3   9   6      101.55      229.24      6.73 o 
   4   9   6        1.02        0.50      1.16 o 
   5   9   6       72.57       84.54      4.32 o 
   6   9   6        5.56       17.45      2.57 o 
   7   9   6       34.90       43.51      4.17 o 
   8   9   6       39.76       36.80      3.36 o 
   9   9   6       14.21       18.16      3.23 o 
  10   9   6       61.65       79.93     11.13 o 
  11   9   6        2.80       -7.11      7.71 o 
 -11  10   6       11.75        9.23      3.37 o 
 -10  10   6        8.71       15.20      5.81 o 
  -9  10   6        1.73       -0.03      2.29 o 
  -8  10   6        5.45        1.06      2.31 o 
  -7  10   6       41.48       33.30      2.82 o 
  -6  10   6       27.08       20.80      2.41 o 
  -5  10   6      466.20      463.35     12.19 o 
  -4  10   6       87.84       71.91      4.68 o 
  -3  10   6      179.96      208.36      7.90 o 
  -2  10   6     1605.11     1774.04     25.38 o 
  -1  10   6      912.43      954.74     17.33 o 
   0  10   6        1.89       -0.38      1.04 o 
   1  10   6      473.87      493.32     10.05 o 
   2  10   6      259.67      279.52      7.27 o 
   3  10   6      124.30      116.64      4.84 o 
   4  10   6      301.95      312.61      8.29 o 
   5  10   6       70.34       50.89      3.55 o 
   6  10   6       38.14       37.37      3.47 o 
   7  10   6        2.73        5.94      1.94 o 
   8  10   6        1.97        1.92      1.92 o 
   9  10   6        0.00       -1.52      2.07 o 
  10  10   6        5.87        9.88      4.98 o 
 -11  11   6       32.97       24.15      5.12 o 
 -10  11   6        0.21       -0.58      2.56 o 
  -9  11   6       16.26       22.95      3.66 o 
  -8  11   6        1.53        2.83      4.19 o 
  -7  11   6        0.65        1.65      1.72 o 
  -6  11   6        7.37        4.98      1.58 o 
  -5  11   6      160.58      154.24      7.25 o 
  -4  11   6        8.15        1.53      2.75 o 
  -3  11   6     3015.65     2988.90     37.25 o 
  -2  11   6      199.55      198.23      7.84 o 
  -1  11   6      128.51      138.30      6.78 o 
   0  11   6      726.70      781.01     15.99 o 
   1  11   6        0.10       -0.64      1.46 o 
   2  11   6        0.17       -1.41      1.41 o 
   3  11   6       88.83       81.38      4.09 o 
   4  11   6        1.38        0.22      1.52 o 
   5  11   6       11.01        7.56      1.62 o 
   6  11   6        8.22        6.49      2.29 o 
   7  11   6        4.12        0.38      1.53 o 
   8  11   6        4.95        2.72      2.50 o 
   9  11   6       19.12       17.13      4.37 o 
  10  11   6        3.33       -2.25      3.70 o 
 -11  12   6        9.13        2.19      2.82 o 
 -10  12   6        6.11        6.72      3.14 o 
  -9  12   6      112.37      113.70      9.64 o 
  -8  12   6      123.57      152.40      9.38 o 
  -7  12   6       22.29       19.22      3.12 o 
  -6  12   6        6.78        3.70      1.61 o 
  -5  12   6       55.67       65.94      5.18 o 
  -4  12   6       98.02       88.96      5.75 o 
  -3  12   6       13.81       20.30      2.70 o 
  -2  12   6       11.64       19.46      3.48 o 
  -1  12   6      174.68      164.62      7.32 o 
   0  12   6       19.49       20.03      2.52 o 
   1  12   6       65.41       61.28      4.19 o 
   2  12   6       11.99       11.82      2.15 o 
   3  12   6       83.08      101.24      5.38 o 
   4  12   6      211.35      194.06      7.59 o 
   5  12   6        0.08        1.04      1.34 o 
   6  12   6        0.17       11.89      3.35 o 
   7  12   6        0.00       -0.33      1.83 o 
   8  12   6        1.41        0.55      1.98 o 
   9  12   6        2.36        3.17      2.39 o 
 -10  13   6        1.38       10.18      5.01 o 
  -9  13   6        2.94        2.42      2.73 o 
  -8  13   6       27.95       41.29      5.19 o 
  -7  13   6       94.52       84.93      6.21 o 
  -6  13   6       98.95      104.08      5.92 o 
  -5  13   6      145.63      134.73      6.69 o 
  -4  13   6        5.11       -1.65      2.23 o 
  -3  13   6      125.12      113.67      6.63 o 
  -2  13   6      120.98      114.98      6.00 o 
  -1  13   6        9.55        9.30      2.02 o 
   0  13   6        2.76        6.44      1.89 o 
   1  13   6       11.45       11.71      2.12 o 
   2  13   6        9.20       10.49      2.06 o 
   3  13   6       22.70       32.55      3.30 o 
   4  13   6        0.01       -0.74      1.92 o 
   5  13   6        9.56        9.69      2.22 o 
   6  13   6        2.22        1.11      1.60 o 
   7  13   6        8.11        5.30      1.99 o 
   8  13   6        1.92        1.54      2.86 o 
  -8  14   6        0.00       -1.57      3.76 o 
  -7  14   6        1.32        2.04      1.98 o 
  -6  14   6       35.20       40.42      4.54 o 
  -5  14   6       31.80       29.17      3.17 o 
  -4  14   6        3.82        0.20      1.90 o 
  -3  14   6        0.32       -1.90      1.90 o 
  -2  14   6        9.14        6.76      2.13 o 
  -1  14   6        6.70        1.19      2.15 o 
   0  14   6       21.12       31.05      3.30 o 
   1  14   6       41.91       36.62      3.54 o 
   2  14   6       18.87       20.35      2.87 o 
   3  14   6       91.87       88.77      6.58 o 
   4  14   6        1.61        1.41      1.85 o 
   5  14   6       43.81       40.92      4.74 o 
   6  14   6        3.60        4.00      2.33 o 
   7  14   6        2.07        1.99      3.04 o 
  -8  15   6        0.60       -4.58      4.58 o 
  -7  15   6        0.00       -0.39      2.57 o 
  -6  15   6        3.34       -1.84      4.15 o 
  -5  15   6       21.15       18.99      5.16 o 
  -4  15   6        0.11        0.85      1.68 o 
  -3  15   6        3.12       13.38      4.07 o 
  -2  15   6        7.95        3.12      3.35 o 
  -1  15   6       75.31       66.18      6.57 o 
   0  15   6        2.62       12.39      3.50 o 
   1  15   6       17.55       22.17      3.66 o 
   2  15   6        3.84        4.42      2.32 o 
   3  15   6       26.13       38.42      4.71 o 
   4  15   6       19.91       20.76      6.63 o 
   5  15   6       14.14       20.17      4.88 o 
  -6  16   6        2.54       -0.25      3.69 o 
  -5  16   6       28.93       19.52      7.26 o 
  -4  16   6        6.18        7.94      3.58 o 
  -3  16   6        1.09        3.11      6.28 o 
  -2  16   6        0.27       -2.77      2.77 o 
  -1  16   6       12.35        9.61      4.11 o 
   0  16   6        0.07        1.88      5.15 o 
   1  16   6       17.23       22.32      7.49 o 
   2  16   6       51.61       44.18     11.75 o 
   3  16   6        0.13        6.60      6.32 o 
  -4  17   6        4.14       10.34      5.56 o 
 -13   0   7      138.62      133.80     19.53 o 
 -11   0   7      311.09      366.60     43.31 o 
  -9   0   7      222.89      205.31     18.67 o 
  -7   0   7      829.18      919.42     22.05 o 
  -5   0   7     2452.03     2374.19     27.01 o 
  -3   0   7     2903.29     3072.87     27.54 o 
  -1   0   7     3225.27     3054.33     47.66 o 
   1   0   7     1071.63     1189.15     20.75 o 
   3   0   7      205.88      242.91      9.11 o 
   5   0   7      699.76      765.82     18.84 o 
   7   0   7        1.14       52.09     12.27 o 
   9   0   7        0.87        1.27      4.40 o 
  11   0   7       17.09       25.05      9.65 o 
 -14   1   7        4.02        6.47      4.17 o 
 -13   1   7        2.03        2.27      3.17 o 
 -12   1   7       76.50       90.18      8.67 o 
 -11   1   7       75.63       81.40      9.35 o 
 -10   1   7       55.14       50.48      5.64 o 
  -9   1   7       15.56       16.75      4.03 o 
  -8   1   7        3.87        2.99      0.57 o 
  -7   1   7      119.65       95.01      2.59 o 
  -6   1   7       11.29       14.23      0.75 o 
  -5   1   7      317.66      312.69      4.86 o 
  -4   1   7     5511.72     5009.65     32.23 o 
  -3   1   7     1081.11     1024.82      8.83 o 
  -2   1   7       29.48       21.49      1.08 o 
  -1   1   7      157.30      151.61      3.40 o 
   0   1   7      298.75      304.45      5.44 o 
   1   1   7      282.32      307.61      6.04 o 
   2   1   7     2315.88     1980.75     23.92 o 
   3   1   7      604.31      564.58     10.42 o 
   4   1   7       54.52       52.63      4.32 o 
   5   1   7      660.14      684.31     12.64 o 
   6   1   7       28.64       38.31      2.52 o 
   7   1   7       40.87       39.21      2.69 o 
   8   1   7        0.50        0.19      1.16 o 
   9   1   7       20.97       29.80      3.37 o 
  10   1   7        0.21        3.21      3.37 o 
  11   1   7        4.02        0.36      3.71 o 
  12   1   7       17.23       22.26      6.39 o 
 -14   2   7       15.04       14.04      5.38 o 
 -13   2   7       20.80       20.72      4.50 o 
 -12   2   7      187.21      210.24     16.03 o 
 -11   2   7      160.10      152.24     12.77 o 
 -10   2   7      136.55      158.73     12.25 o 
  -9   2   7       17.42       16.17      3.19 o 
  -8   2   7       20.41       18.48      2.76 o 
  -7   2   7     1112.44     1071.62     12.14 o 
  -6   2   7       15.15       14.70      0.86 o 
  -5   2   7      612.22      647.86      8.00 o 
  -4   2   7      157.79      247.58      3.25 o 
  -3   2   7     1675.95     1535.47     15.39 o 
  -2   2   7     1919.40     1845.93     19.50 o 
  -1   2   7      108.19       95.43      2.39 o 
   0   2   7       46.62      108.22      2.86 o 
   1   2   7       76.67       85.83      3.14 o 
   2   2   7       40.04       36.68      2.43 o 
   3   2   7     1511.93     1448.67     26.45 o 
   4   2   7      871.31      945.32     16.19 o 
   5   2   7      347.89      406.79      7.97 o 
   6   2   7       88.42      105.56      4.26 o 
   7   2   7      148.35      141.49      5.14 o 
   8   2   7        5.60        3.70      1.28 o 
   9   2   7       16.58       21.69      4.96 o 
  10   2   7       35.14       27.06      5.88 o 
  11   2   7       14.41       24.35      6.74 o 
  12   2   7       17.82       31.05      7.52 o 
 -14   3   7        2.02        0.58      3.28 o 
 -13   3   7       56.47       66.63      8.01 o 
 -12   3   7       54.05       58.02      8.73 o 
 -11   3   7        3.22        3.80      3.07 o 
 -10   3   7      809.15      804.08     28.23 o 
  -9   3   7        0.49        4.44      2.59 o 
  -8   3   7        1.82        2.08      0.59 o 
  -7   3   7        2.29        5.80      0.65 o 
  -6   3   7      952.58     1034.36      9.92 o 
  -5   3   7     3555.41     3903.53     42.61 o 
  -4   3   7       68.02       53.21      2.12 o 
  -3   3   7     5966.14     6622.70     43.83 o 
  -2   3   7      142.89      125.29      2.39 o 
  -1   3   7      117.10      126.70      4.90 o 
   0   3   7     3397.02     3364.30     27.16 o 
   1   3   7      418.56      517.22      8.38 o 
   2   3   7      156.98      142.04      4.77 o 
   3   3   7      400.95      308.24      9.93 o 
   4   3   7     1829.29     1819.23     23.83 o 
   5   3   7       35.49       29.01      2.24 o 
   6   3   7       17.72       13.51      1.93 o 
   7   3   7      143.95      137.45      5.20 o 
   8   3   7       15.59       19.69      4.00 o 
   9   3   7       30.19       18.75      2.98 o 
  10   3   7        0.03       -2.38      3.76 o 
  11   3   7        9.29       12.20      6.74 o 
  12   3   7      193.79      193.11     25.08 o 
 -14   4   7       27.08       31.54     10.28 o 
 -13   4   7        0.32       -4.19      4.39 o 
 -12   4   7      213.73      225.45     16.70 o 
 -11   4   7      108.77       91.20     10.34 o 
 -10   4   7       94.56       96.92      9.60 o 
  -9   4   7        0.75        0.76      1.13 o 
  -8   4   7      554.46      541.51     10.10 o 
  -7   4   7       45.64       47.69      2.12 o 
  -6   4   7       43.46       49.09      2.17 o 
  -5   4   7        4.12        1.22      0.70 o 
  -4   4   7      107.10       97.45      2.47 o 
  -3   4   7     2353.09     2450.17     18.95 o 
  -2   4   7      983.48     1356.41     12.78 o 
  -1   4   7      107.79      143.55      3.86 o 
   0   4   7     2217.61     2186.54     19.42 o 
   1   4   7     1765.81     1682.73     31.63 o 
   2   4   7        4.57        5.93      2.20 o 
   3   4   7       68.45       53.85      2.97 o 
   4   4   7     1560.62     1575.72     19.10 o 
   5   4   7       18.20       15.03      1.94 o 
   6   4   7      566.30      537.58     10.14 o 
   7   4   7      518.68      529.88     12.12 o 
   8   4   7       30.94       29.45      3.93 o 
   9   4   7        0.57        0.85      1.83 o 
  10   4   7       40.17       28.20      6.26 o 
  11   4   7       91.15       89.69     15.58 o 
 -14   5   7       20.54        1.06      5.08 o 
 -13   5   7       34.05       30.72      7.53 o 
 -12   5   7      206.61      222.47     16.43 o 
 -11   5   7      315.58      310.88     38.93 o 
 -10   5   7       60.43       57.57      4.75 o 
  -9   5   7        8.66       13.39      1.74 o 
  -8   5   7      109.88      112.42      4.21 o 
  -7   5   7      160.45      149.64      3.39 o 
  -6   5   7       55.97       48.58      1.83 o 
  -5   5   7      184.83      211.15      3.69 o 
  -4   5   7      175.04      233.49      3.78 o 
  -3   5   7      733.81      783.52     10.98 o 
  -2   5   7      809.54      805.55     11.19 o 
  -1   5   7      782.83      736.83      7.58 o 
   0   5   7      148.01      212.66      4.21 o 
   1   5   7        9.35        6.86      0.95 o 
   2   5   7       33.02       44.10      4.68 o 
   3   5   7      352.59      447.58      9.01 o 
   4   5   7     2461.30     2491.84     26.43 o 
   5   5   7       65.57       87.10      3.34 o 
   6   5   7      398.93      382.00     10.21 o 
   7   5   7       10.64        7.81      3.55 o 
   8   5   7       73.86       56.29      6.77 o 
   9   5   7        6.24        6.75      3.07 o 
  10   5   7        0.20       -1.72      3.06 o 
  11   5   7       13.02       11.04      8.66 o 
 -13   6   7       13.21        2.83      4.17 o 
 -12   6   7        2.35        4.78      3.09 o 
 -11   6   7      209.28      230.46     15.66 o 
 -10   6   7      114.72      134.23      7.45 o 
  -9   6   7      164.88      153.35      5.99 o 
  -8   6   7       43.52       53.56      3.00 o 
  -7   6   7       10.89       15.23      1.33 o 
  -6   6   7      425.36      388.56      5.69 o 
  -5   6   7      441.88      449.13      5.84 o 
  -4   6   7       21.96       25.70      1.15 o 
  -3   6   7      287.81      270.96      7.13 o 
  -2   6   7      479.32      558.90     10.47 o 
  -1   6   7        9.33        1.59      1.01 o 
   0   6   7      290.79      236.62      4.26 o 
   1   6   7      206.77      217.55      5.95 o 
   2   6   7      113.05      108.54      4.08 o 
   3   6   7      139.96      148.58      5.21 o 
   4   6   7      175.32      170.99      8.85 o 
   5   6   7     1228.55     1268.17     25.01 o 
   6   6   7      160.90      155.09      6.92 o 
   7   6   7       64.97       79.53      6.05 o 
   8   6   7        0.89       -0.88      2.05 o 
   9   6   7       61.47       63.23      7.02 o 
  10   6   7       29.62       27.31      4.47 o 
  11   6   7        8.83       11.91      4.19 o 
 -12   7   7        5.09        8.00      6.83 o 
 -11   7   7        3.03       11.50      6.31 o 
 -10   7   7       64.33       71.36      5.69 o 
  -9   7   7       86.89      104.85      5.29 o 
  -8   7   7      146.66      140.26      5.17 o 
  -7   7   7     1112.64     1162.39     11.67 o 
  -6   7   7       89.64       87.05      2.99 o 
  -5   7   7      905.58      876.22     11.81 o 
  -4   7   7      362.68      358.10      8.23 o 
  -3   7   7      314.06      326.49      7.76 o 
  -2   7   7        4.47        8.18      1.34 o 
  -1   7   7       91.60       81.38      4.02 o 
   0   7   7      151.60      175.08      8.35 o 
   1   7   7       11.03        4.34      1.03 o 
   2   7   7      182.54      200.53      5.33 o 
   3   7   7       24.18       21.73      2.43 o 
   4   7   7      151.43      174.58      5.79 o 
   5   7   7      757.93      842.67     20.61 o 
   6   7   7       64.22       76.15      4.14 o 
   7   7   7        6.11      261.69     13.86 o 
   8   7   7        2.93        3.71      2.83 o 
   9   7   7        5.30        2.50      2.81 o 
  10   7   7        4.24        0.20      3.23 o 
  11   7   7        2.86       -2.99      4.18 o 
 -12   8   7        5.68       16.27      8.03 o 
 -11   8   7       27.20       28.19      9.43 o 
 -10   8   7       75.71       71.05      7.06 o 
  -9   8   7        0.01        1.70      1.41 o 
  -8   8   7       64.77       51.59      3.78 o 
  -7   8   7      686.31      700.59     11.80 o 
  -6   8   7      601.91      682.59     11.09 o 
  -5   8   7     1396.31     1385.96     16.00 o 
  -4   8   7        4.94       15.68      1.96 o 
  -3   8   7       21.25       27.53      2.62 o 
  -2   8   7      342.61      372.70      9.15 o 
  -1   8   7       16.43       11.11      1.56 o 
   0   8   7       34.15       35.32      1.49 o 
   1   8   7       23.01       26.73      2.08 o 
   2   8   7       16.42       14.87      2.36 o 
   3   8   7      101.37      114.63      6.02 o 
   4   8   7      436.57      459.76     10.48 o 
   5   8   7        3.21        3.49      1.22 o 
   6   8   7       11.42        3.60      1.44 o 
   7   8   7       52.46       50.92      3.76 o 
   8   8   7       15.47       18.49      3.08 o 
   9   8   7       20.73       24.83      3.70 o 
  10   8   7        4.68        1.86      2.00 o 
  11   8   7        2.15       -0.12      4.80 o 
 -11   9   7       68.74       86.48     15.66 o 
 -10   9   7       13.09        9.02      2.72 o 
  -9   9   7       31.66       26.07      3.50 o 
  -8   9   7       57.38       42.03      3.57 o 
  -7   9   7       72.61       68.91      3.88 o 
  -6   9   7       58.22       54.00      3.42 o 
  -5   9   7     1023.78     1058.05     18.26 o 
  -4   9   7      500.54      532.11     12.26 o 
  -3   9   7     1113.59     1157.35     18.91 o 
  -2   9   7      461.82      456.74     11.07 o 
  -1   9   7      565.56      577.93     12.48 o 
   0   9   7      176.99      153.14      4.78 o 
   1   9   7       28.04       30.31      2.26 o 
   2   9   7       10.57        8.80      1.65 o 
   3   9   7       94.95       99.91      4.13 o 
   4   9   7      110.26      103.52      4.34 o 
   5   9   7      337.73      338.60      9.87 o 
   6   9   7       86.26       86.51      4.90 o 
   7   9   7        0.02        0.51      1.64 o 
   8   9   7        7.35       14.79      2.54 o 
   9   9   7        0.61        2.15      1.99 o 
  10   9   7        5.59        6.67      2.98 o 
  11   9   7        1.30       -3.58      6.78 o 
 -11  10   7       27.07       44.96     12.09 o 
 -10  10   7      116.21      169.90     11.87 o 
  -9  10   7        8.83        8.96      2.25 o 
  -8  10   7        0.00       -1.21      1.88 o 
  -7  10   7       20.15       18.78      2.65 o 
  -6  10   7       59.71       60.25      3.88 o 
  -5  10   7       65.63       60.55      4.28 o 
  -4  10   7      148.72      130.86      6.70 o 
  -3  10   7       10.90        9.41      3.37 o 
  -2  10   7     1923.78     1934.35     26.82 o 
  -1  10   7      294.02      261.91      8.66 o 
   0  10   7      252.81      232.50      9.29 o 
   1  10   7      203.75      210.23      8.12 o 
   2  10   7       13.28       24.22      2.02 o 
   3  10   7      168.77      168.12      5.98 o 
   4  10   7      174.97      169.44      6.16 o 
   5  10   7      182.78      142.68      6.58 o 
   6  10   7       99.81      117.50      5.79 o 
   7  10   7        7.90        7.79      3.37 o 
   8  10   7       12.14       12.98      2.30 o 
   9  10   7        8.39        8.63      2.92 o 
  10  10   7        0.59       -1.72      3.44 o 
 -10  11   7        0.25        1.12      3.19 o 
  -9  11   7       31.58       45.00      5.03 o 
  -8  11   7       55.10       57.84      5.52 o 
  -7  11   7       10.82        9.31      3.01 o 
  -6  11   7        0.69       -1.72      1.72 o 
  -5  11   7      187.49      171.91      7.59 o 
  -4  11   7      944.59      954.14     18.67 o 
  -3  11   7      423.04      479.10     12.69 o 
  -2  11   7      238.74      244.98      8.85 o 
  -1  11   7      128.03      124.14      6.16 o 
   0  11   7      124.42      133.79      6.56 o 
   1  11   7       91.42       85.74      5.13 o 
   2  11   7       17.83       13.00      2.25 o 
   3  11   7      269.53      270.37      8.71 o 
   4  11   7       20.96       31.11      3.18 o 
   5  11   7       19.03       21.78      3.42 o 
   6  11   7       12.11       13.01      2.53 o 
   7  11   7        1.27       -2.38      2.52 o 
   8  11   7        0.21        1.43      3.22 o 
   9  11   7        0.15        0.13      2.68 o 
  10  11   7        0.23       -3.48      4.44 o 
 -10  12   7       30.73       30.15      5.88 o 
  -9  12   7        1.42        1.76      5.12 o 
  -8  12   7       31.96       24.35      3.91 o 
  -7  12   7        3.31        0.71      1.59 o 
  -6  12   7       32.43       35.47      3.38 o 
  -5  12   7       46.48       42.57      4.42 o 
  -4  12   7        2.80       -0.29      2.20 o 
  -3  12   7        0.05        2.08      1.76 o 
  -2  12   7      427.97      453.20     12.76 o 
  -1  12   7       10.99       19.29      2.72 o 
   0  12   7      112.32      109.28      5.54 o 
   1  12   7      113.14      129.40      6.03 o 
   2  12   7        0.24        2.42      1.35 o 
   3  12   7       73.91       68.31      4.55 o 
   4  12   7        0.36        1.66      1.66 o 
   5  12   7       20.13       20.75      3.46 o 
   6  12   7        9.68        6.21      2.98 o 
   7  12   7       14.92       16.23      2.88 o 
   8  12   7        0.04       -0.86      1.79 o 
   9  12   7        6.72       15.21      8.22 o 
 -10  13   7       10.66        6.74      3.72 o 
  -9  13   7        1.21       -0.84      2.60 o 
  -8  13   7       20.01       17.97      3.60 o 
  -7  13   7       53.52       56.28      5.15 o 
  -6  13   7       24.81       17.97      3.06 o 
  -5  13   7        4.17        2.44      2.21 o 
  -4  13   7      193.82      164.78      8.07 o 
  -3  13   7       81.87       86.52      5.97 o 
  -2  13   7       11.83       11.15      2.20 o 
  -1  13   7        0.22       -0.66      1.64 o 
   0  13   7       63.61       61.27      4.43 o 
   1  13   7       30.15       34.47      3.36 o 
   2  13   7        8.21        6.46      2.03 o 
   3  13   7        8.72       12.51      2.45 o 
   4  13   7       61.69       62.83      4.64 o 
   5  13   7       53.57       67.56      4.84 o 
   6  13   7       16.50       11.49      2.59 o 
   7  13   7        0.14       -0.83      2.68 o 
   8  13   7        0.19       -3.28      3.28 o 
  -8  14   7        0.18       -0.65      2.75 o 
  -7  14   7        0.00        1.81      1.76 o 
  -6  14   7        5.05        0.62      1.97 o 
  -5  14   7       95.21       81.23      5.43 o 
  -4  14   7        0.74       -2.02      2.12 o 
  -3  14   7       32.41       34.67      4.34 o 
  -2  14   7       33.04       32.98      3.83 o 
  -1  14   7       32.99       29.41      3.31 o 
   0  14   7       60.64       59.11      4.57 o 
   1  14   7       10.60       11.52      2.59 o 
   2  14   7      120.89      134.81      6.81 o 
   3  14   7        2.47        4.73      1.91 o 
   4  14   7       39.63       60.20      5.66 o 
   5  14   7        0.07        4.18      2.88 o 
   6  14   7        7.02        8.85      3.10 o 
   7  14   7        0.39        6.93      4.10 o 
  -7  15   7       14.47       17.65      4.41 o 
  -6  15   7        0.22       -2.71      2.71 o 
  -5  15   7       22.07       16.68      3.48 o 
  -4  15   7       16.04       17.66      4.54 o 
  -3  15   7       28.83       37.98      4.64 o 
  -2  15   7       17.27       13.78      3.02 o 
  -1  15   7       45.67       61.69      6.37 o 
   0  15   7       74.46       80.98      6.40 o 
   1  15   7        0.23        0.47      2.15 o 
   2  15   7       68.18       77.63      6.49 o 
   3  15   7        1.77        5.26      2.55 o 
   4  15   7       13.56       24.45      9.59 o 
  -4  16   7        0.73        5.98      4.48 o 
  -3  16   7        1.81       -0.38      3.55 o 
  -2  16   7       50.86       54.28      9.72 o 
  -1  16   7        6.55        9.83      5.50 o 
   0  16   7       22.32       19.59      6.70 o 
   2  16   7       15.10       16.80      8.43 o 
   3  16   7       11.61       16.83      7.80 o 
 -14   0   8       41.07       45.55     12.25 o 
 -12   0   8       89.11       91.96     10.68 o 
 -10   0   8      310.16      294.22     23.70 o 
  -8   0   8      127.13      153.94      8.96 o 
  -6   0   8        2.78        3.75      0.93 o 
  -4   0   8       46.43       51.12      2.86 o 
  -2   0   8     1259.78     1317.51     34.78 o 
   0   0   8       11.97       12.20      2.00 o 
   2   0   8       48.90       82.84      7.49 o 
   4   0   8      226.49      210.48      9.20 o 
   6   0   8        2.02        2.57      1.36 o 
   8   0   8       68.39      100.90     14.49 o 
  10   0   8       11.76       14.29      6.97 o 
 -14   1   8        3.00        8.49      4.82 o 
 -13   1   8        9.18        8.99      4.05 o 
 -12   1   8        7.43        1.15      2.89 o 
 -11   1   8       10.96       18.98      4.29 o 
 -10   1   8       92.18       86.49      9.15 o 
  -9   1   8       80.32       83.30      5.59 o 
  -8   1   8        7.44        3.88      1.05 o 
  -7   1   8       11.52       13.91      0.82 o 
  -6   1   8        5.71       12.91      0.85 o 
  -5   1   8        3.90        3.61      0.67 o 
  -4   1   8     2712.30     2625.71     23.30 o 
  -3   1   8      382.27      496.80      7.43 o 
  -2   1   8      649.61      710.60      9.64 o 
  -1   1   8       73.88      109.69      4.43 o 
   0   1   8      588.39      640.51     10.85 o 
   1   1   8      275.56      238.80      6.04 o 
   2   1   8        0.33       -0.55      0.78 o 
   3   1   8        0.98       -0.26      0.87 o 
   4   1   8       45.13       71.37      4.31 o 
   5   1   8      442.26      409.37      9.91 o 
   6   1   8      146.94      137.09      4.95 o 
   7   1   8       54.47       48.06      3.11 o 
   8   1   8       34.83       29.49      2.50 o 
   9   1   8       12.51        8.40      2.06 o 
  10   1   8        4.69        6.17      6.13 o 
  11   1   8       17.90       24.66      6.43 o 
 -14   2   8       10.43        8.27      4.88 o 
 -13   2   8        1.83       -1.52      3.75 o 
 -12   2   8        2.87        1.93      3.38 o 
 -11   2   8        0.00        3.34      4.90 o 
 -10   2   8      128.38      129.62     11.92 o 
  -9   2   8      736.74      737.93     34.01 o 
  -8   2   8       49.49       43.29      2.09 o 
  -7   2   8       11.57       14.28      0.98 o 
  -6   2   8      424.29      468.01     11.13 o 
  -5   2   8       18.48       23.64      1.37 o 
  -4   2   8        1.02        8.84      0.89 o 
  -3   2   8      944.08     1003.83      9.20 o 
  -2   2   8      725.19      886.91      9.18 o 
  -1   2   8       92.60       74.56      2.35 o 
   0   2   8      480.55      372.12      6.49 o 
   1   2   8      913.40      838.82     11.79 o 
   2   2   8     2155.73     2058.91     23.56 o 
   3   2   8      881.16      830.00     13.80 o 
   4   2   8      102.96      146.08      5.67 o 
   5   2   8      278.65      329.14      8.98 o 
   6   2   8      104.72      105.37      4.41 o 
   7   2   8      549.08      561.15     10.95 o 
   8   2   8       13.00        8.82      1.63 o 
   9   2   8       80.38       76.98      7.55 o 
  10   2   8       13.50       12.70      6.14 o 
  11   2   8        4.24       -1.78      3.64 o 
 -14   3   8        9.95        4.22      3.25 o 
 -13   3   8       49.38       67.65      9.88 o 
 -12   3   8        3.92        2.58      2.90 o 
 -11   3   8      871.92      826.16     30.51 o 
 -10   3   8        8.73        5.55      3.43 o 
  -9   3   8      101.79       97.21      6.38 o 
  -8   3   8       37.21       24.65      1.31 o 
  -7   3   8      386.33      375.22      5.52 o 
  -6   3   8     1429.76     1589.85     33.82 o 
  -5   3   8      253.42      306.04      6.35 o 
  -4   3   8     3953.53     4411.78     29.13 o 
  -3   3   8      997.42      912.22      8.69 o 
  -2   3   8     9591.71    10830.35     97.84 o 
  -1   3   8     2338.42     2333.19     22.67 o 
   0   3   8      803.57      947.24     10.38 o 
   1   3   8      107.79       70.68      2.97 o 
   2   3   8       14.41       17.59      2.14 o 
   3   3   8      406.60      493.29     10.78 o 
   4   3   8      372.83      358.09      9.49 o 
   5   3   8      408.32      435.69     10.96 o 
   6   3   8       79.02       94.83      4.33 o 
   7   3   8       14.07       16.62      1.89 o 
   8   3   8      165.00      176.84      8.48 o 
   9   3   8       70.14       80.52      5.96 o 
  10   3   8        1.15        2.82      2.62 o 
  11   3   8       11.74       10.63      4.64 o 
 -14   4   8        0.06        4.08      5.29 o 
 -13   4   8        0.04        4.54      4.32 o 
 -12   4   8       38.90       34.17      8.11 o 
 -11   4   8      491.90      586.24     25.44 o 
 -10   4   8        2.45       -1.22      4.78 o 
  -9   4   8       21.39       23.35      2.72 o 
  -8   4   8      475.47      459.49     14.69 o 
  -7   4   8       41.71       34.36      1.76 o 
  -6   4   8       76.66       99.74      3.23 o 
  -5   4   8       83.60       89.82      2.99 o 
  -4   4   8     3748.94     4080.84     31.92 o 
  -3   4   8      132.04      105.61      2.33 o 
  -2   4   8     1153.97     1276.92     11.21 o 
  -1   4   8      541.13      624.06      7.74 o 
   0   4   8      535.81      621.05      9.09 o 
   1   4   8      380.79      349.65      6.85 o 
   2   4   8       77.79       50.89      3.06 o 
   3   4   8       36.52       29.46      2.32 o 
   4   4   8      308.73      387.39     14.26 o 
   5   4   8      839.68      873.78     14.87 o 
   6   4   8      671.47      662.93     11.83 o 
   7   4   8       25.49       16.84      2.29 o 
   8   4   8       16.67      292.92     21.36 o 
   9   4   8       68.28       69.02      5.61 o 
  10   4   8        1.36        0.00      2.70 o 
  11   4   8        0.11        4.10      9.28 o 
 -13   5   8      116.81      116.31     12.54 o 
 -12   5   8       95.61       84.63     10.12 o 
 -11   5   8      141.39      139.97     18.63 o 
 -10   5   8     1189.34     1229.25     54.00 o 
  -9   5   8      292.00      272.17      7.88 o 
  -8   5   8       39.04       31.79      1.88 o 
  -7   5   8        3.13        7.18      1.14 o 
  -6   5   8       37.03       32.65      2.06 o 
  -5   5   8      309.48      282.53      4.07 o 
  -4   5   8     1508.70     1681.36     17.36 o 
  -3   5   8      303.56      314.29      6.54 o 
  -2   5   8        0.03        0.65      0.32 o 
  -1   5   8     2018.11     1812.80     19.09 o 
   0   5   8      503.03      458.72      8.29 o 
   1   5   8      482.81      451.70      8.12 o 
   2   5   8      348.01      303.15      7.67 o 
   3   5   8      221.37      199.72      6.07 o 
   4   5   8      367.86      422.55      9.38 o 
   5   5   8      817.00      796.29     12.63 o 
   6   5   8       72.97       68.82      4.51 o 
   7   5   8       40.32       30.41      2.99 o 
   8   5   8       19.19       21.44      4.74 o 
   9   5   8        0.02        2.47      4.06 o 
  10   5   8        5.98        4.59      5.03 o 
  11   5   8       21.79       11.56     12.09 o 
 -13   6   8        3.04       14.33      8.02 o 
 -12   6   8       48.12       66.46     13.72 o 
 -11   6   8       56.49       42.56      8.65 o 
 -10   6   8        2.39        2.30      1.62 o 
  -9   6   8       22.47       15.74      2.07 o 
  -8   6   8       46.14       32.58      2.41 o 
  -7   6   8     1160.70     1180.72     12.05 o 
  -6   6   8      325.12      358.09      5.48 o 
  -5   6   8      352.65      361.83      5.04 o 
  -4   6   8      234.88      213.35      5.80 o 
  -3   6   8       82.70      102.18      4.33 o 
  -2   6   8        0.88        2.58      0.97 o 
  -1   6   8      418.21      461.37      8.75 o 
   0   6   8      457.93      436.89      6.56 o 
   1   6   8       99.54       94.73      3.60 o 
   2   6   8        1.81        0.65      0.91 o 
   3   6   8       55.02       41.02      2.85 o 
   4   6   8      289.66      300.58      8.05 o 
   5   6   8       17.44       22.41      2.28 o 
   6   6   8       87.47      118.11      7.33 o 
   7   6   8       50.10       42.50      4.56 o 
   8   6   8       17.61        9.46      2.70 o 
   9   6   8       47.11       46.51      5.56 o 
  10   6   8       13.37       12.44      3.42 o 
  11   6   8        6.93        3.14      4.69 o 
 -12   7   8        5.36        6.62      6.32 o 
 -11   7   8        8.65       18.83      8.02 o 
 -10   7   8        0.02        0.48      1.56 o 
  -9   7   8      141.05      149.02      8.22 o 
  -8   7   8      172.85      155.28      5.48 o 
  -7   7   8       49.10       48.23      2.07 o 
  -6   7   8      635.08      639.66      8.62 o 
  -5   7   8      164.86      171.19      4.04 o 
  -4   7   8     2052.81     2026.19     22.90 o 
  -3   7   8      123.83      127.70      4.75 o 
  -2   7   8        0.17        2.49      0.93 o 
  -1   7   8        0.88        1.42      0.98 o 
   0   7   8       14.02       29.52      2.63 o 
   1   7   8        0.34        0.40      0.69 o 
   2   7   8       13.80       13.73      1.64 o 
   3   7   8      374.94      361.86      8.76 o 
   4   7   8       16.57       17.68      2.32 o 
   5   7   8      153.88      146.23      5.69 o 
   6   7   8       42.63       54.63      3.62 o 
   7   7   8        6.64       10.77      3.08 o 
   8   7   8        0.97       -0.45      2.71 o 
   9   7   8        3.32        5.16      2.45 o 
  10   7   8        1.60        1.16      2.04 o 
  11   7   8        6.44        5.23      6.07 o 
 -12   8   8        6.05       11.68      7.52 o 
 -11   8   8        6.38        8.84      6.05 o 
 -10   8   8        6.32       12.03      3.31 o 
  -9   8   8       32.41       43.76      4.09 o 
  -8   8   8        1.06       29.69      3.11 o 
  -7   8   8       77.27       87.80      4.13 o 
  -6   8   8      593.24      652.51     11.28 o 
  -5   8   8       22.05       13.75      1.85 o 
  -4   8   8       53.24       55.37      3.06 o 
  -3   8   8      412.48      459.89      9.93 o 
  -2   8   8      542.61      562.44     11.04 o 
  -1   8   8      168.55      154.22      5.98 o 
   0   8   8        0.21       21.87      4.77 o 
   1   8   8      440.56      438.07      7.80 o 
   2   8   8     1060.02     1110.98     14.72 o 
   3   8   8      480.76      481.90     10.54 o 
   4   8   8       11.55       15.21      2.05 o 
   5   8   8      142.48      123.21      5.36 o 
   6   8   8      153.68      134.58      6.47 o 
   7   8   8       42.05       40.82      3.83 o 
   8   8   8        9.02      111.99      7.97 o 
   9   8   8        4.71        4.19      2.14 o 
  10   8   8        5.59        5.99      4.92 o 
  11   8   8        1.47        0.26      4.38 o 
 -11   9   8        4.02       -0.41      4.50 o 
 -10   9   8       63.42       56.81      6.73 o 
  -9   9   8        0.48       -0.35      1.80 o 
  -8   9   8       25.61       26.75      2.98 o 
  -7   9   8      253.53      249.43      8.95 o 
  -6   9   8        1.58        3.01      1.18 o 
  -5   9   8      331.61      351.50      9.41 o 
  -4   9   8      721.60      782.11     16.10 o 
  -3   9   8      320.06      307.44      9.05 o 
  -2   9   8       44.16       52.84      3.42 o 
  -1   9   8     1074.71     1134.63     17.17 o 
   0   9   8     1044.44     1119.79     21.93 o 
   1   9   8      615.93      576.96      9.91 o 
   2   9   8        2.00        4.48      1.27 o 
   3   9   8      144.78      128.95      5.88 o 
   4   9   8      609.65      637.86     12.37 o 
   5   9   8       91.73       68.88      3.94 o 
   6   9   8      131.45      119.93      6.02 o 
   7   9   8       29.59       29.95      3.68 o 
   8   9   8        0.70        3.09      2.02 o 
   9   9   8       24.65       29.24      4.04 o 
  10   9   8        8.08        2.18      3.32 o 
 -11  10   8       74.43      105.53     17.85 o 
 -10  10   8       22.00       16.83      4.19 o 
  -9  10   8        0.03       -1.61      1.82 o 
  -8  10   8        1.07       -0.19      1.69 o 
  -7  10   8       34.70       44.07      4.05 o 
  -6  10   8       16.57       17.62      2.18 o 
  -5  10   8       68.46       59.96      4.28 o 
  -4  10   8       21.20       20.01      2.45 o 
  -3  10   8       87.14       81.19      5.67 o 
  -2  10   8       79.91       52.00      4.53 o 
  -1  10   8      655.79      699.97     14.67 o 
   0  10   8       73.14       77.10      4.99 o 
   1  10   8      161.45      149.78      6.01 o 
   2  10   8      286.57      307.42      7.76 o 
   3  10   8        0.94        1.67      1.40 o 
   4  10   8       15.27       29.53      3.61 o 
   5  10   8       53.34       75.07      4.56 o 
   6  10   8       59.10       55.05      4.08 o 
   7  10   8        0.00        0.95      1.80 o 
   8  10   8       11.48       11.60      2.20 o 
   9  10   8       11.01       17.59      4.22 o 
  10  10   8        6.85        7.11      4.73 o 
 -10  11   8       36.05       31.98      6.04 o 
  -9  11   8       32.76       42.94     10.09 o 
  -8  11   8        0.01        0.98      1.76 o 
  -7  11   8        7.32        4.02      1.63 o 
  -6  11   8        4.55        3.50      1.38 o 
  -5  11   8       45.65       45.56      3.91 o 
  -4  11   8       13.22       18.84      2.83 o 
  -3  11   8     2097.73     2159.22     30.15 o 
  -2  11   8       68.39       66.18      4.72 o 
  -1  11   8       13.75       18.68      2.50 o 
   0  11   8        1.81        3.68      1.59 o 
   1  11   8        9.51        6.78      2.30 o 
   2  11   8       85.11       99.98      5.22 o 
   3  11   8       60.43       59.99      4.22 o 
   4  11   8        0.26        0.71      1.75 o 
   5  11   8       27.22       22.38      2.88 o 
   6  11   8        0.46        2.49      1.98 o 
   7  11   8       17.52       27.52      3.36 o 
   8  11   8        0.93       -1.09      1.63 o 
   9  11   8        0.13       -0.34      6.66 o 
 -10  12   8       65.46       61.37      7.94 o 
  -9  12   8        0.60        8.67      3.85 o 
  -8  12   8       10.48        5.79      3.57 o 
  -7  12   8        0.59        0.91      1.68 o 
  -6  12   8        0.45       -2.17      2.17 o 
  -5  12   8       24.97       27.38      3.24 o 
  -4  12   8        9.17       11.33      3.11 o 
  -3  12   8        1.85        4.82      2.11 o 
  -2  12   8       64.66       61.20      4.75 o 
  -1  12   8        1.02        0.92      1.92 o 
   0  12   8       46.94       53.49      4.34 o 
   1  12   8        4.20        3.63      1.40 o 
   2  12   8        0.92        2.00      1.72 o 
   3  12   8        0.56       -0.31      1.41 o 
   4  12   8       20.68       49.09      4.49 o 
   5  12   8        9.62       12.19      2.30 o 
   6  12   8       14.71       21.01      3.08 o 
   7  12   8        3.46        3.46      1.67 o 
   8  12   8        0.03        1.22      1.86 o 
 -10  13   8        0.00       -3.81      3.81 o 
  -9  13   8        0.00       -1.59      4.54 o 
  -8  13   8        0.12       -0.02      2.44 o 
  -7  13   8       25.04       23.27      3.55 o 
  -6  13   8        2.22        0.09      1.88 o 
  -5  13   8       20.13       17.91      2.83 o 
  -4  13   8       13.65       15.95      2.71 o 
  -3  13   8      210.79      212.89      9.11 o 
  -2  13   8       84.60       95.35      6.26 o 
  -1  13   8       38.82       31.74      3.58 o 
   0  13   8       31.83       34.74      3.42 o 
   1  13   8       62.24       57.18      4.38 o 
   2  13   8        3.17        2.48      2.11 o 
   3  13   8       31.26       32.75      3.47 o 
   4  13   8       54.35       57.71      4.52 o 
   5  13   8        6.47        2.46      1.96 o 
   6  13   8       13.63        8.50      2.48 o 
   7  13   8        0.94        0.70      1.75 o 
  -8  14   8        0.92        0.44      2.10 o 
  -7  14   8        9.72       11.56      2.76 o 
  -6  14   8       56.07       72.05      6.12 o 
  -5  14   8       70.37       72.69      6.83 o 
  -4  14   8       43.92       36.55      4.93 o 
  -3  14   8       78.63       64.21      5.37 o 
  -2  14   8       17.74       18.17      2.71 o 
  -1  14   8       21.32       13.04      2.34 o 
   0  14   8        0.01        0.07      1.48 o 
   1  14   8       90.74       95.26      5.79 o 
   2  14   8        0.11       -1.75      1.75 o 
   3  14   8        9.03       13.75      2.52 o 
   4  14   8       18.96       31.68      3.68 o 
   5  14   8        3.62        3.92      2.92 o 
   6  14   8       32.30       31.34      6.95 o 
  -7  15   8       29.07       35.54      6.38 o 
  -6  15   8        0.07       -0.01      2.08 o 
  -5  15   8       27.69       28.72      4.65 o 
  -4  15   8       36.07       34.12      4.21 o 
  -3  15   8        0.67       -2.04      2.04 o 
  -2  15   8       24.31       19.06      3.28 o 
  -1  15   8       25.40       24.36      3.44 o 
   0  15   8        1.07        2.84      1.99 o 
   1  15   8       27.07       33.48      4.28 o 
   2  15   8        8.84        9.91      2.64 o 
   3  15   8        3.27       11.00      6.55 o 
   4  15   8        2.57       14.03      8.63 o 
  -3  16   8        5.38       11.55      5.92 o 
  -2  16   8        5.99       13.23      5.51 o 
  -1  16   8        1.65        4.95      3.61 o 
   0  16   8       26.85       39.09      8.54 o 
   1  16   8       27.58       20.26      7.96 o 
   2  16   8        2.90       -1.97      4.67 o 
 -13   0   9       40.60       38.58     18.57 o 
 -11   0   9      106.30      109.80     15.44 o 
  -9   0   9       77.71       59.60      6.03 o 
  -7   0   9      131.08       95.45      5.24 o 
  -5   0   9        0.39        2.54      0.95 o 
  -3   0   9      574.51      706.66     15.76 o 
  -1   0   9    12215.94    12256.86    133.87 o 
   1   0   9     1556.87     1558.34     74.14 o 
   3   0   9        5.35       64.58     18.61 o 
   5   0   9       44.04       49.81      5.00 o 
   7   0   9      289.53      293.53     11.15 o 
   9   0   9        0.03      119.99     11.63 o 
  11   0   9       38.07       39.79     10.86 o 
 -14   1   9        1.11        7.13      4.64 o 
 -13   1   9        4.08        3.90      3.28 o 
 -12   1   9       59.15       56.97      6.81 o 
 -11   1   9      324.70      318.38     23.33 o 
 -10   1   9       82.16       81.46      8.96 o 
  -9   1   9       62.60       75.09      4.65 o 
  -8   1   9      342.70      312.71      9.40 o 
  -7   1   9      610.03      577.18     13.70 o 
  -6   1   9       19.65       22.59      1.49 o 
  -5   1   9      562.16      568.74     11.31 o 
  -4   1   9      817.79      926.80     13.89 o 
  -3   1   9     2276.72     2301.84     21.55 o 
  -2   1   9     2349.61     2205.06     28.72 o 
  -1   1   9     1971.08     2042.89     20.96 o 
   0   1   9       81.80      122.95      4.59 o 
   1   1   9        1.84        3.81      1.02 o 
   2   1   9      122.77      143.34      5.33 o 
   3   1   9       40.37       31.83      2.55 o 
   4   1   9       16.25       19.28      2.09 o 
   5   1   9      504.04      523.06     11.70 o 
   6   1   9      101.47      116.21      4.77 o 
   7   1   9       23.55       29.31      2.60 o 
   8   1   9       14.47       14.79      2.95 o 
   9   1   9       33.15       38.84      4.63 o 
  10   1   9        5.95        8.82      4.67 o 
  11   1   9        1.56        5.21      3.62 o 
 -14   2   9       17.55        9.33      3.83 o 
 -13   2   9        0.27        3.53      3.40 o 
 -12   2   9        0.04       -0.86      3.24 o 
 -11   2   9       27.45       49.45      6.03 o 
 -10   2   9      117.91      124.99     15.19 o 
  -9   2   9       48.99       51.79      3.93 o 
  -8   2   9      401.94      396.46      7.32 o 
  -7   2   9      188.84      183.04      5.38 o 
  -6   2   9      462.18      475.78     13.27 o 
  -5   2   9        2.71        4.03      0.74 o 
  -4   2   9      449.90      462.39      7.35 o 
  -3   2   9     1509.49     1845.46     21.93 o 
  -2   2   9      593.96      569.54     10.73 o 
  -1   2   9     5208.99     5569.55     51.31 o 
   0   2   9      931.94      850.48     11.10 o 
   1   2   9       19.64       38.05      2.64 o 
   2   2   9      379.87      391.39      8.90 o 
   3   2   9      148.21      178.32      6.21 o 
   4   2   9      196.25      135.86      5.68 o 
   5   2   9      605.89      599.21     12.80 o 
   6   2   9       44.19       28.05      2.34 o 
   7   2   9        0.65        0.32      1.02 o 
   8   2   9       53.73       50.75      3.99 o 
   9   2   9        2.80        2.73      1.93 o 
  10   2   9       10.95       12.54      4.13 o 
  11   2   9        8.16        5.63      5.11 o 
 -14   3   9        6.46        2.94      3.34 o 
 -13   3   9        0.70        3.04      3.55 o 
 -12   3   9       47.92       36.48      6.79 o 
 -11   3   9       58.80       65.86      8.61 o 
 -10   3   9     2072.99     2111.97     39.29 o 
  -9   3   9      193.48      213.94      7.64 o 
  -8   3   9      277.61      241.56      5.42 o 
  -7   3   9       19.31       26.56      1.78 o 
  -6   3   9      296.78      309.05      6.85 o 
  -5   3   9      260.46      264.10      6.78 o 
  -4   3   9      149.27      160.72      3.38 o 
  -3   3   9       17.79       59.58      3.66 o 
  -2   3   9     1246.48     1155.85     14.01 o 
  -1   3   9      632.10      657.43      8.14 o 
   0   3   9       52.44       39.37      2.00 o 
   1   3   9      519.01      612.72     11.01 o 
   2   3   9      233.77      224.71      6.77 o 
   3   3   9       48.97       67.06      3.61 o 
   4   3   9       15.00       17.15      1.93 o 
   5   3   9      184.52      186.43      6.38 o 
   6   3   9        5.18      139.31     14.44 o 
   7   3   9        1.11        3.57      1.45 o 
   8   3   9       57.26       52.84      4.79 o 
   9   3   9        0.68        3.14      1.87 o 
  10   3   9        4.95        2.06      3.40 o 
  11   3   9        5.11        5.04      3.47 o 
 -14   4   9       26.78       17.98      7.56 o 
 -13   4   9        4.54        3.76      3.21 o 
 -12   4   9       41.08       25.37      6.12 o 
 -11   4   9      234.64      252.94     16.45 o 
 -10   4   9       21.93       15.79      8.59 o 
  -9   4   9      253.44      261.70     14.03 o 
  -8   4   9       16.53       19.70      1.36 o 
  -7   4   9        7.26        8.17      0.99 o 
  -6   4   9      191.58      199.57      5.53 o 
  -5   4   9      361.73      383.07      6.52 o 
  -4   4   9      186.06      253.15      4.82 o 
  -3   4   9      850.20     1010.60     14.11 o 
  -2   4   9       59.84       65.24      3.10 o 
  -1   4   9     1248.21     1447.69     13.59 o 
   0   4   9      274.11      274.16      5.90 o 
   1   4   9       24.32       27.49      2.26 o 
   2   4   9      103.97       78.19      3.94 o 
   3   4   9       31.21       27.41      2.72 o 
   4   4   9       92.37       75.45      4.55 o 
   5   4   9      572.26      585.52     13.57 o 
   6   4   9      108.77      146.03      5.56 o 
   7   4   9       12.27       18.98      2.48 o 
   8   4   9        0.55        0.97      2.01 o 
   9   4   9        0.45       -1.42      2.56 o 
  10   4   9        0.18       -2.03      3.43 o 
  11   4   9        0.18       -3.86      3.86 o 
 -13   5   9       16.07        7.19      9.81 o 
 -12   5   9       18.92       21.26      5.71 o 
 -11   5   9       65.46       39.14      9.23 o 
 -10   5   9        2.75       12.81      4.72 o 
  -9   5   9      202.26      190.59      8.18 o 
  -8   5   9        3.28        1.75      0.83 o 
  -7   5   9       63.15       85.39      3.45 o 
  -6   5   9      201.72      177.92      4.53 o 
  -5   5   9      259.07      225.59      4.16 o 
  -4   5   9      116.70      143.03      2.96 o 
  -3   5   9      629.58      751.76     10.37 o 
  -2   5   9       62.14       38.73      2.09 o 
  -1   5   9      106.92       96.53      4.83 o 
   0   5   9      700.64      832.93     12.20 o 
   1   5   9      146.76      149.75      5.13 o 
   2   5   9       67.78       67.59      3.40 o 
   3   5   9       32.99       41.44      2.88 o 
   4   5   9      179.19      171.84      7.09 o 
   5   5   9       75.80       70.11      3.95 o 
   6   5   9      605.77      634.03     15.45 o 
   7   5   9       11.41       19.38      3.20 o 
   8   5   9        0.05        1.62      2.45 o 
   9   5   9       68.33       63.59      5.55 o 
  10   5   9        3.23       -2.86      7.07 o 
  11   5   9        0.00        9.71      8.57 o 
 -13   6   9        1.59        5.10      5.79 o 
 -12   6   9       40.29       46.02     11.86 o 
 -11   6   9        6.05        5.97      5.06 o 
 -10   6   9       51.18       52.69      7.02 o 
  -9   6   9      751.66      708.13     13.56 o 
  -8   6   9        0.01        0.32      0.96 o 
  -7   6   9       40.52       34.79      2.31 o 
  -6   6   9      223.99      294.33      5.99 o 
  -5   6   9       89.94       99.68      2.84 o 
  -4   6   9      112.75      112.60      4.06 o 
  -3   6   9     1703.07     1829.95     32.11 o 
  -2   6   9        3.31        3.12      1.18 o 
  -1   6   9       71.28       54.68      2.06 o 
   0   6   9      241.24      268.41      5.44 o 
   1   6   9      283.45      241.69      6.05 o 
   2   6   9       82.00       81.33      3.82 o 
   3   6   9        3.48       85.04      8.34 o 
   4   6   9        0.44        0.41      1.20 o 
   5   6   9        0.02        3.02      1.50 o 
   6   6   9      342.56      473.82     16.46 o 
   7   6   9       28.92       35.60      4.27 o 
   8   6   9       15.42       20.18      3.47 o 
   9   6   9        0.72       64.92      6.26 o 
  10   6   9        1.47       -0.65      4.17 o 
  11   6   9       15.59        5.97      6.88 o 
 -12   7   9        0.30        5.06      5.81 o 
 -11   7   9       25.83       23.92      7.87 o 
 -10   7   9       32.43       45.15     10.91 o 
  -9   7   9       37.84       42.49      3.97 o 
  -8   7   9      197.07      186.51      6.82 o 
  -7   7   9      362.85      408.07      8.45 o 
  -6   7   9        4.50        4.11      0.83 o 
  -5   7   9       12.54        9.92      0.90 o 
  -4   7   9        0.00       -0.35      0.88 o 
  -3   7   9        7.17       12.09      1.68 o 
  -2   7   9      106.66       92.97      4.07 o 
  -1   7   9      307.45      328.52      7.79 o 
   0   7   9       80.63       66.95      2.53 o 
   1   7   9       13.53       12.77      1.48 o 
   2   7   9      194.71      176.23      5.85 o 
   3   7   9       18.61       31.77      2.74 o 
   4   7   9       23.90       22.46      2.46 o 
   5   7   9       78.01       78.60      4.26 o 
   6   7   9      146.10      135.25      7.56 o 
   7   7   9        9.51       10.17      2.60 o 
   8   7   9       14.49       19.02      3.86 o 
   9   7   9       19.90       11.71      3.72 o 
  10   7   9        3.04       -2.31      2.77 o 
 -12   8   9        1.71        6.18      5.60 o 
 -11   8   9        0.29       -0.68      4.07 o 
 -10   8   9        1.63       -0.24      2.91 o 
  -9   8   9       29.06       33.62      3.70 o 
  -8   8   9      279.95      282.43     10.20 o 
  -7   8   9       17.09       20.89      2.37 o 
  -6   8   9      296.96      311.25      7.48 o 
  -5   8   9      558.38      547.01     10.08 o 
  -4   8   9        3.88        2.52      1.14 o 
  -3   8   9      756.63      726.21     11.93 o 
  -2   8   9      825.01      862.48     16.85 o 
  -1   8   9      180.22      165.41      6.96 o 
   0   8   9      702.47      680.03     12.55 o 
   1   8   9      797.35      735.06     13.83 o 
   2   8   9      391.61      416.57      9.51 o 
   3   8   9       11.58        8.13      1.66 o 
   4   8   9      146.33      143.22      6.36 o 
   5   8   9      464.98      450.21     11.83 o 
   6   8   9      179.62      208.65      8.15 o 
   7   8   9      431.96      463.25     16.54 o 
   8   8   9        0.00       -3.46      3.46 o 
   9   8   9        0.04        9.52      3.31 o 
  10   8   9        4.46       -2.09      4.55 o 
 -11   9   9       34.84       41.99     11.51 o 
 -10   9   9       93.38       74.82      7.69 o 
  -9   9   9       26.77       34.38      3.94 o 
  -8   9   9       14.06        9.96      2.50 o 
  -7   9   9      125.04      141.87      6.85 o 
  -6   9   9       51.28       54.15      3.09 o 
  -5   9   9      391.33      430.23     12.60 o 
  -4   9   9      512.82      605.35     12.02 o 
  -3   9   9      692.78      752.59     13.11 o 
  -2   9   9      792.53      820.41     13.44 o 
  -1   9   9       90.85       85.73      4.08 o 
   0   9   9     1651.63     1758.55     22.68 o 
   1   9   9        0.71        2.62      1.85 o 
   2   9   9      749.41      744.35     17.05 o 
   3   9   9      332.53      337.61      9.16 o 
   4   9   9       20.23       30.17      2.75 o 
   5   9   9       60.41       60.76      3.97 o 
   6   9   9        6.14       11.72      2.42 o 
   7   9   9       73.72       70.56      5.36 o 
   8   9   9        2.20        2.56      2.32 o 
   9   9   9        7.05       15.81      3.41 o 
  10   9   9        3.58       -3.42      3.42 o 
 -11  10   9      118.16      140.39     20.97 o 
 -10  10   9        0.31       -2.07      2.07 o 
  -9  10   9      288.46      272.39     15.22 o 
  -8  10   9       12.48       16.83      3.16 o 
  -7  10   9       73.59       70.89      5.12 o 
  -6  10   9      107.67      123.88      5.45 o 
  -5  10   9       25.41       25.99      2.64 o 
  -4  10   9       55.07       57.53      3.81 o 
  -3  10   9     1129.95     1248.40     21.18 o 
  -2  10   9      130.53      114.49      5.83 o 
  -1  10   9        0.24        1.53      1.74 o 
   0  10   9       14.59       10.21      1.78 o 
   1  10   9       70.33       59.11      3.93 o 
   2  10   9      201.24      207.74      6.22 o 
   3  10   9       17.86       13.34      2.04 o 
   4  10   9      103.76      100.78      5.23 o 
   5  10   9        7.26        7.59      2.11 o 
   6  10   9       74.59       81.85      5.45 o 
   7  10   9        1.08        3.50      2.28 o 
   8  10   9       16.55       13.37      3.31 o 
   9  10   9        5.65        5.85      4.02 o 
 -10  11   9      136.42      145.60     14.77 o 
  -9  11   9       22.65       17.09      4.26 o 
  -8  11   9       44.58       49.32      5.22 o 
  -7  11   9        2.10       -0.03      1.77 o 
  -6  11   9       57.34       38.45      3.93 o 
  -5  11   9      105.02      119.74      5.71 o 
  -4  11   9      109.79      131.82      7.21 o 
  -3  11   9      280.11      278.64      9.56 o 
  -2  11   9      383.86      368.59     10.98 o 
  -1  11   9       41.39       41.00      3.74 o 
   0  11   9      194.41      169.52      7.35 o 
   1  11   9        0.34        3.12      1.77 o 
   2  11   9      148.14      144.11      6.96 o 
   3  11   9       53.95       55.81      4.37 o 
   4  11   9        0.02       -0.20      1.94 o 
   5  11   9       17.58        6.77      2.36 o 
   6  11   9       34.77       35.21      3.81 o 
   7  11   9        1.81        5.71      2.38 o 
   8  11   9        1.88        2.45      1.86 o 
   9  11   9        3.54        7.94      6.50 o 
 -10  12   9       25.39       23.20      6.55 o 
  -9  12   9       42.98       57.86      7.68 o 
  -8  12   9       13.40       21.12      3.40 o 
  -7  12   9        7.03        4.92      2.00 o 
  -6  12   9       43.63       56.67      5.66 o 
  -5  12   9       31.23       34.28      3.33 o 
  -4  12   9       53.25       56.83      4.65 o 
  -3  12   9      452.26      450.13     12.88 o 
  -2  12   9      133.65      136.84      7.01 o 
  -1  12   9       33.25       38.23      3.72 o 
   0  12   9        9.96       23.16      3.16 o 
   1  12   9        0.04        1.17      2.15 o 
   2  12   9       23.51       28.56      3.23 o 
   3  12   9       45.41       68.36      4.76 o 
   4  12   9        6.63        5.40      2.22 o 
   5  12   9       14.20       24.73      3.39 o 
   6  12   9        0.35        3.58      1.98 o 
   7  12   9        6.44       13.13      3.03 o 
   8  12   9        0.47       -2.46      2.77 o 
 -10  13   9        0.21       -2.19      3.16 o 
  -9  13   9        5.88        4.63      3.61 o 
  -8  13   9       11.13       11.77      3.21 o 
  -7  13   9        1.83        0.47      1.96 o 
  -6  13   9        0.38       -0.40      2.43 o 
  -5  13   9        5.31        0.94      1.78 o 
  -4  13   9       71.78       79.57      5.64 o 
  -3  13   9       32.65       33.19      3.61 o 
  -2  13   9      141.88      146.06      7.53 o 
  -1  13   9      161.72      190.14      8.58 o 
   0  13   9       31.73       37.82      4.01 o 
   1  13   9        5.58        2.04      1.78 o 
   2  13   9       42.11       56.51      4.50 o 
   3  13   9       13.77       14.71      2.48 o 
   4  13   9       19.39       32.71      3.68 o 
   5  13   9       40.11       34.94      4.00 o 
   6  13   9       12.59       24.92      4.28 o 
   7  13   9        0.10        1.95      3.08 o 
  -8  14   9        8.51        9.12      2.91 o 
  -7  14   9        0.28       -1.17      2.15 o 
  -6  14   9       71.03       81.08      6.48 o 
  -5  14   9       45.43       52.62      5.42 o 
  -4  14   9        7.06        5.00      2.14 o 
  -3  14   9       73.28       77.87      5.85 o 
  -2  14   9       57.15       45.89      4.43 o 
  -1  14   9        0.02        0.35      1.90 o 
   0  14   9        0.31        0.86      1.58 o 
   1  14   9       24.29       29.65      3.34 o 
   2  14   9        0.04        1.70      1.49 o 
   3  14   9        2.26        5.30      2.05 o 
   4  14   9        6.28        6.46      2.34 o 
   6  14   9       16.05       15.64      5.57 o 
  -6  15   9        9.25       15.13      3.68 o 
  -5  15   9        3.77        7.94      2.93 o 
  -4  15   9       35.17       37.21      4.19 o 
  -3  15   9       24.52       27.25      3.80 o 
  -2  15   9       74.07       81.56      6.21 o 
  -1  15   9        0.50        2.64      1.86 o 
   0  15   9        1.32        8.28      2.56 o 
   1  15   9        8.47        5.22      2.05 o 
   2  15   9        3.04       -2.69      2.79 o 
   3  15   9        2.96       -4.02      5.58 o 
  -3  16   9       25.01       13.47      5.29 o 
  -2  16   9       31.60       49.26      9.24 o 
  -1  16   9        3.88       17.73      5.93 o 
   1  16   9        2.89       -1.20      4.96 o 
   2  16   9       10.91        9.00      5.57 o 
 -14   0  10       53.60       56.26     13.72 o 
 -12   0  10       35.19       56.89     11.75 o 
 -10   0  10      266.03      251.88     22.66 o 
  -8   0  10      369.10      333.74     14.11 o 
  -6   0  10       34.45       31.58      3.92 o 
  -4   0  10      322.21      346.75     15.46 o 
  -2   0  10     1787.25     1675.69     53.65 o 
   0   0  10     4386.57     4502.79     57.38 o 
   2   0  10        1.40       -0.09      1.21 o 
   4   0  10      299.67      273.99     11.54 o 
   6   0  10      332.09      346.37     17.06 o 
   8   0  10        7.65        9.40      2.60 o 
  10   0  10        0.13      128.75     18.60 o 
 -14   1  10        4.49        0.11      2.68 o 
 -13   1  10       41.63       53.60      8.65 o 
 -12   1  10       62.51       56.24      6.85 o 
 -11   1  10        2.77       10.29      4.45 o 
 -10   1  10       59.96       63.68      5.82 o 
  -9   1  10      612.62      622.40     14.65 o 
  -8   1  10      644.20      657.08     16.95 o 
  -7   1  10      125.74      128.90      5.02 o 
  -6   1  10      139.90      153.55      6.06 o 
  -5   1  10      459.23      412.60      9.58 o 
  -4   1  10       12.94       19.83      1.96 o 
  -3   1  10      125.32       98.87      3.99 o 
  -2   1  10     1243.26     1321.60     16.46 o 
  -1   1  10      292.72      391.09      7.69 o 
   0   1  10      148.89      125.02      4.36 o 
   1   1  10       11.11       10.66      1.54 o 
   2   1  10      126.54      111.56      4.68 o 
   3   1  10        9.81        8.99      1.91 o 
   4   1  10      280.10      272.44      8.20 o 
   5   1  10        0.60        0.34      1.27 o 
   6   1  10      385.69      403.82     10.91 o 
   7   1  10      144.89      159.89      6.01 o 
   8   1  10        0.05       -1.20      1.20 o 
   9   1  10       11.91       17.51      4.02 o 
  10   1  10        2.51        2.21      3.03 o 
  11   1  10        1.83        0.21      3.33 o 
 -14   2  10        7.67       11.59      4.14 o 
 -13   2  10       11.82       18.32     11.86 o 
 -12   2  10       21.74       21.01      6.16 o 
 -11   2  10      410.96      445.19     17.82 o 
 -10   2  10      725.16      742.70     27.08 o 
  -9   2  10     1565.41     1639.77     30.99 o 
  -8   2  10       40.12       32.32      2.20 o 
  -7   2  10        8.35       10.28      1.15 o 
  -6   2  10      328.46      363.79      9.50 o 
  -5   2  10       42.54       35.69      2.23 o 
  -4   2  10       23.70       31.80      1.91 o 
  -3   2  10      279.62      331.37      9.25 o 
  -2   2  10      556.40      592.68     11.05 o 
  -1   2  10      612.51      746.80     11.19 o 
   0   2  10      727.42      862.64     12.83 o 
   1   2  10        0.28        1.35      0.99 o 
   2   2  10      503.36      488.89     10.45 o 
   3   2  10       16.68       20.39      2.29 o 
   4   2  10       48.71       38.55      3.13 o 
   5   2  10       34.38       40.62      3.32 o 
   6   2  10        0.02       -1.41      1.65 o 
   7   2  10        6.95        9.92      1.76 o 
   8   2  10        6.87        5.05      1.84 o 
   9   2  10        0.88       -0.10      2.25 o 
  10   2  10       16.33        7.28      3.08 o 
  11   2  10       16.57       29.16     10.21 o 
 -15   3  10        0.73        4.80      5.36 o 
 -14   3  10       21.84       29.11      9.62 o 
 -13   3  10       88.02       85.74     13.48 o 
 -12   3  10        6.70        7.88      3.72 o 
 -11   3  10       34.11       23.66      4.98 o 
 -10   3  10      389.76      411.72     15.94 o 
  -9   3  10      513.41      471.75     16.95 o 
  -8   3  10       35.74       41.54      2.36 o 
  -7   3  10       13.70       16.75      2.12 o 
  -6   3  10       97.33      126.61      4.42 o 
  -5   3  10      417.92      452.39      7.23 o 
  -4   3  10      149.44      178.62      3.69 o 
  -3   3  10        9.35       10.45      1.71 o 
  -2   3  10       54.69       26.59      1.58 o 
  -1   3  10      128.66      150.08      3.73 o 
   0   3  10        7.93       19.38      1.74 o 
   1   3  10      236.02      266.13      7.16 o 
   2   3  10      249.22      283.15      7.90 o 
   3   3  10       10.48        6.61      1.47 o 
   4   3  10      517.26      517.35     11.98 o 
   5   3  10        0.18        2.63      1.29 o 
   6   3  10      215.00      231.26      7.11 o 
   7   3  10        0.06        1.84      1.42 o 
   8   3  10       41.40       22.98      3.41 o 
   9   3  10        9.59       10.71      2.37 o 
  10   3  10       13.45       15.71      3.85 o 
  11   3  10        8.35       12.99      7.45 o 
 -13   4  10        2.97        6.68      3.85 o 
 -12   4  10       99.37       90.40     10.55 o 
 -11   4  10      301.57      345.29     19.10 o 
 -10   4  10      606.78      651.24     25.04 o 
  -9   4  10       74.34       59.72      5.66 o 
  -8   4  10       85.08       78.74      2.82 o 
  -7   4  10      840.87      839.25     12.94 o 
  -6   4  10       67.22       70.22      3.36 o 
  -5   4  10      569.50      535.55     11.23 o 
  -4   4  10      325.51      338.09      5.31 o 
  -3   4  10     2051.07     2319.32     49.79 o 
  -2   4  10      889.76      789.50      9.47 o 
  -1   4  10       14.73       20.17      1.36 o 
   0   4  10     1230.51     1270.82     15.60 o 
   1   4  10      602.07      623.13     12.94 o 
   2   4  10      506.80      572.65     13.79 o 
   3   4  10       10.96        7.92      1.68 o 
   4   4  10      162.93      158.33      8.71 o 
   5   4  10       98.38       89.72      4.67 o 
   6   4  10       31.53       18.92      2.00 o 
   7   4  10       19.47       16.85      2.37 o 
   8   4  10        6.04        4.30      2.23 o 
   9   4  10        1.75       -2.20      2.20 o 
  10   4  10       25.34       21.44      5.73 o 
  11   4  10       35.40       56.49     13.88 o 
 -13   5  10        7.79       12.65      6.19 o 
 -12   5  10        4.87       10.87      5.93 o 
 -11   5  10        4.83        8.66      9.38 o 
 -10   5  10      103.85      132.23     12.81 o 
  -9   5  10      105.97       96.03      5.84 o 
  -8   5  10        8.48        6.14      1.00 o 
  -7   5  10       10.73       15.35      1.40 o 
  -6   5  10      123.35      112.45      3.90 o 
  -5   5  10       26.38       22.73      1.54 o 
  -4   5  10        5.72        6.37      0.80 o 
  -3   5  10      840.02      845.87     14.00 o 
  -2   5  10      114.02      149.18      4.30 o 
  -1   5  10      186.14      140.93      4.08 o 
   0   5  10      302.62      276.78      5.91 o 
   1   5  10       24.80       24.66      3.90 o 
   2   5  10      797.72      801.74     19.87 o 
   3   5  10       25.92       32.26      2.79 o 
   4   5  10       29.63       29.90      3.05 o 
   5   5  10      334.65      329.83     10.58 o 
   6   5  10      113.96      116.42      6.02 o 
   7   5  10       23.96       16.64      4.49 o 
   8   5  10      164.04      169.32     10.80 o 
   9   5  10       22.41       18.86      3.09 o 
  10   5  10        0.52       -3.24      5.66 o 
 -12   6  10        0.81        0.96      4.05 o 
 -11   6  10        2.12        0.27      4.51 o 
 -10   6  10        0.01       -3.92      4.77 o 
  -9   6  10      137.41      110.55      6.51 o 
  -8   6  10       36.54       38.28      2.35 o 
  -7   6  10       33.07       33.76      2.27 o 
  -6   6  10      136.60      155.10      4.76 o 
  -5   6  10      294.23      283.15      7.62 o 
  -4   6  10      245.16      251.29     10.75 o 
  -3   6  10       11.89       16.84      1.95 o 
  -2   6  10     1606.30     1658.00     22.08 o 
  -1   6  10        5.98        4.45      1.07 o 
   0   6  10       73.04       77.34      2.73 o 
   1   6  10       70.44       68.50      3.20 o 
   2   6  10      208.39      226.58      6.69 o 
   3   6  10        2.50        2.32      1.15 o 
   4   6  10      141.51      141.17      5.73 o 
   5   6  10      499.61      520.48     15.66 o 
   6   6  10       97.09       97.88      5.68 o 
   7   6  10       68.22       61.99      5.62 o 
   8   6  10        1.38        0.98      2.78 o 
   9   6  10       21.80       23.11      4.28 o 
  10   6  10        1.31       -2.37      2.37 o 
 -12   7  10        1.01        1.77      4.62 o 
 -11   7  10        0.98        0.57      4.30 o 
 -10   7  10       16.80       20.96      8.50 o 
  -9   7  10      143.59      124.48     12.34 o 
  -8   7  10      304.02      301.23      8.88 o 
  -7   7  10        9.52       12.55      1.90 o 
  -6   7  10        4.57        4.87      1.30 o 
  -5   7  10      457.80      473.96     12.12 o 
  -4   7  10      359.49      375.72     10.07 o 
  -3   7  10        0.78        1.52      1.43 o 
  -2   7  10     1063.97     1112.37     18.37 o 
  -1   7  10     1338.17     1465.85     21.81 o 
   0   7  10      382.30      380.53      9.53 o 
   1   7  10       48.62       63.69      3.33 o 
   2   7  10       38.32       48.10      3.13 o 
   3   7  10       24.44       25.46      2.50 o 
   4   7  10      466.44      476.04     14.42 o 
   5   7  10       24.70       28.14      3.92 o 
   6   7  10       35.38       35.53      3.66 o 
   7   7  10       20.46       33.29      6.55 o 
   8   7  10       69.58       63.32      6.18 o 
   9   7  10        0.70        3.19      2.52 o 
  10   7  10       13.09       18.18      5.71 o 
 -12   8  10        4.25        3.80      5.25 o 
 -11   8  10        4.61        8.67      6.94 o 
 -10   8  10       21.11       17.47      6.95 o 
  -9   8  10       81.90       91.46      8.21 o 
  -8   8  10        4.67        0.47      2.63 o 
  -7   8  10      210.93      202.34      7.30 o 
  -6   8  10       17.21       15.98      1.68 o 
  -5   8  10        7.74        5.75      1.19 o 
  -4   8  10      549.98      536.76     10.14 o 
  -3   8  10      711.24      809.07     15.50 o 
  -2   8  10      678.22      651.15     12.14 o 
  -1   8  10     1226.12     1221.40     20.26 o 
   0   8  10        5.13        0.47      1.44 o 
   1   8  10      657.76      654.21     20.83 o 
   2   8  10      236.94      256.14      7.42 o 
   3   8  10       46.59       51.80      3.62 o 
   4   8  10       34.18       43.96      3.41 o 
   5   8  10       58.89       47.21      3.52 o 
   6   8  10      241.22      228.02     11.63 o 
   7   8  10      232.89      244.54     11.78 o 
   8   8  10       48.42       52.24      6.71 o 
   9   8  10       72.33       83.25      7.38 o 
  10   8  10        0.17       -1.22      3.67 o 
 -11   9  10       26.21       17.77      7.94 o 
 -10   9  10       34.19       40.51     10.49 o 
  -9   9  10        0.13       -1.81      2.59 o 
  -8   9  10       49.17       32.93      3.75 o 
  -7   9  10       91.50       92.01      5.17 o 
  -6   9  10       47.89       58.32      3.44 o 
  -5   9  10      149.46      158.02      5.89 o 
  -4   9  10       51.48       49.85      3.20 o 
  -3   9  10       44.25       47.63      3.12 o 
  -2   9  10      456.67      476.30     13.60 o 
  -1   9  10      345.83      348.16     10.54 o 
   0   9  10       81.00       74.93      4.77 o 
   1   9  10        0.35       -0.04      1.51 o 
   2   9  10        4.88        2.99      1.57 o 
   3   9  10       39.88       31.66      3.32 o 
   4   9  10       23.16       27.38      2.64 o 
   5   9  10       14.22       17.45      2.12 o 
   6   9  10       16.97       35.00      3.62 o 
   7   9  10      143.08      142.50      9.50 o 
   8   9  10        0.62        6.16      2.40 o 
   9   9  10        0.00       -1.33      2.81 o 
  10   9  10        5.29        9.52      6.50 o 
 -10  10  10        3.85       11.35      6.82 o 
  -9  10  10       28.61       12.53      3.53 o 
  -8  10  10      106.62      101.09      6.93 o 
  -7  10  10       48.64       61.14      6.20 o 
  -6  10  10      294.69      270.17      8.45 o 
  -5  10  10        2.27        1.83      1.42 o 
  -4  10  10      151.22      152.82      6.16 o 
  -3  10  10      941.48      957.56     16.79 o 
  -2  10  10      443.68      439.44     10.11 o 
  -1  10  10      802.82      841.38     14.42 o 
   0  10  10       23.16       25.84      2.63 o 
   1  10  10       54.03       53.59      4.02 o 
   2  10  10       10.37        9.37      1.67 o 
   3  10  10        8.30        9.60      2.02 o 
   4  10  10       38.96       49.18      3.74 o 
   5  10  10       48.88       42.37      4.04 o 
   6  10  10        0.00        5.11      2.01 o 
   7  10  10        5.18        4.87      1.97 o 
   8  10  10        2.41       12.12      4.18 o 
   9  10  10        0.19        1.64      9.65 o 
 -10  11  10        0.17       -1.41      3.46 o 
  -9  11  10        0.81        0.19      2.62 o 
  -8  11  10        3.03        0.60      2.12 o 
  -7  11  10        0.13        1.93      1.64 o 
  -6  11  10        3.10        5.22      2.15 o 
  -5  11  10       11.18        7.81      1.83 o 
  -4  11  10      149.31      130.34      5.98 o 
  -3  11  10        8.65        8.79      1.65 o 
  -2  11  10        0.13        0.67      1.62 o 
  -1  11  10      129.42      140.46      6.33 o 
   0  11  10        2.48        6.02      1.41 o 
   1  11  10        2.94        2.96      1.55 o 
   2  11  10       64.73       91.92      5.51 o 
   3  11  10       26.06       25.85      2.92 o 
   4  11  10       14.08        8.17      2.30 o 
   5  11  10       25.75       24.52      4.48 o 
   6  11  10       14.14       14.86      2.95 o 
   7  11  10        0.00        1.01      2.02 o 
   8  11  10        0.47       -0.94      6.21 o 
  -9  12  10       52.91       71.13     11.29 o 
  -8  12  10        2.43        5.48      2.17 o 
  -7  12  10      127.12      129.76      7.60 o 
  -6  12  10       12.04        9.46      2.65 o 
  -5  12  10        0.01        0.82      1.55 o 
  -4  12  10        0.00        0.39      1.51 o 
  -3  12  10       14.88       10.68      2.67 o 
  -2  12  10      226.99      252.24      8.81 o 
  -1  12  10        0.03        0.91      1.68 o 
   0  12  10      111.34      118.10      6.60 o 
   1  12  10        1.99        2.83      2.12 o 
   2  12  10       19.78       14.39      3.11 o 
   3  12  10       10.64       16.40      2.65 o 
   4  12  10        3.34       -0.33      1.69 o 
   5  12  10       49.86       60.68      5.07 o 
   6  12  10       22.71       14.68      2.91 o 
   7  12  10        7.72       11.95      3.33 o 
  -9  13  10       32.87       39.20      8.28 o 
  -8  13  10       25.65       20.11      4.01 o 
  -7  13  10        0.27       -1.24      2.20 o 
  -6  13  10        8.32        3.23      2.50 o 
  -5  13  10       88.17      107.56      7.09 o 
  -4  13  10       46.10       51.65      4.15 o 
  -3  13  10       14.35       15.56      2.55 o 
  -2  13  10      187.19      222.57      8.67 o 
  -1  13  10        1.20        3.79      2.86 o 
   0  13  10       23.89       31.32      3.72 o 
   1  13  10        1.18        1.73      1.41 o 
   2  13  10       18.50       16.84      2.64 o 
   3  13  10       13.57       10.39      2.57 o 
   4  13  10        5.62        3.75      2.60 o 
   5  13  10       53.80       70.56      6.05 o 
   6  13  10        0.93       -0.75      2.27 o 
  -8  14  10       35.77       43.90      8.65 o 
  -7  14  10        0.04        2.04      2.22 o 
  -6  14  10        3.36        3.87      2.15 o 
  -5  14  10       17.67       18.16      3.39 o 
  -4  14  10        2.05        7.56      1.99 o 
  -3  14  10       52.74       53.23      4.42 o 
  -2  14  10        1.72        2.14      1.82 o 
  -1  14  10       13.78       11.74      3.15 o 
   0  14  10       57.61       59.51      4.45 o 
   1  14  10        1.61       -0.07      1.90 o 
   2  14  10        5.72        5.39      3.53 o 
   3  14  10       32.12       32.64      4.18 o 
   4  14  10       39.23       37.94      7.35 o 
   5  14  10        1.98        7.26      4.46 o 
  -6  15  10       24.79       29.71      6.50 o 
  -5  15  10       14.39        3.30      3.37 o 
  -4  15  10        1.17       -3.07      3.07 o 
  -3  15  10       42.76       34.90      3.84 o 
  -2  15  10        5.25       10.18      2.47 o 
  -1  15  10      133.14      151.82      9.09 o 
   0  15  10        0.12       -0.22      2.20 o 
   1  15  10        0.67        0.62      2.39 o 
   2  15  10       35.96       25.02      5.28 o 
  -4  16  10        6.95       -2.17      6.17 o 
  -3  16  10       41.36       47.37      8.67 o 
  -2  16  10        6.17        3.57      2.89 o 
   1  16  10        4.62        2.99      4.47 o 
 -13   0  11       19.83        9.65      3.77 o 
 -11   0  11        9.03       18.92      7.46 o 
  -9   0  11       10.38       12.24      3.93 o 
  -7   0  11     1374.03     1533.21     32.58 o 
  -5   0  11      120.20      150.53      8.17 o 
  -3   0  11      172.85      262.16      9.72 o 
  -1   0  11     3861.16     4029.09     53.05 o 
   1   0  11      988.10      996.95     24.12 o 
   3   0  11      125.57      116.69     10.49 o 
   5   0  11        4.20        4.54      1.82 o 
   7   0  11      303.18      298.08     11.99 o 
   9   0  11       69.59       59.39      9.51 o 
 -14   1  11        1.65        0.31      3.68 o 
 -13   1  11       61.48       64.72      7.76 o 
 -12   1  11       23.23       27.77      6.02 o 
 -11   1  11       16.23       23.46      5.55 o 
 -10   1  11        0.00       -0.11      1.76 o 
  -9   1  11      162.55      153.71      7.10 o 
  -8   1  11     1361.90     1387.27     22.59 o 
  -7   1  11        8.75        5.02      1.80 o 
  -6   1  11      347.76      297.73     14.52 o 
  -5   1  11      175.81      191.23      6.57 o 
  -4   1  11      418.18      380.41      8.94 o 
  -3   1  11       31.67       27.12      2.93 o 
  -2   1  11       10.41        9.47      1.33 o 
  -1   1  11     1480.18     1508.27     20.25 o 
   0   1  11     1267.75     1312.36     17.14 o 
   1   1  11       19.82       17.59      2.04 o 
   2   1  11      361.14      343.91      8.79 o 
   3   1  11       94.33       99.79      4.88 o 
   4   1  11        2.66        2.06      1.38 o 
   5   1  11      100.15      117.36      6.72 o 
   6   1  11       24.28       26.20      2.87 o 
   7   1  11        0.03       -0.69      1.25 o 
   8   1  11        1.16       -0.54      1.37 o 
   9   1  11        2.19        3.45      3.79 o 
  10   1  11        0.90       -2.80      2.80 o 
 -14   2  11        1.83        2.89      3.47 o 
 -13   2  11        0.08        1.72      3.61 o 
 -12   2  11       52.22       61.60      7.06 o 
 -11   2  11        4.87        8.55      3.60 o 
 -10   2  11      502.83      480.41     22.05 o 
  -9   2  11     1665.68     1686.60     26.77 o 
  -8   2  11      433.33      437.57      8.77 o 
  -7   2  11       32.59       32.43      3.14 o 
  -6   2  11      654.43      713.99     13.78 o 
  -5   2  11       24.98       31.57      1.96 o 
  -4   2  11       50.97       51.53      2.53 o 
  -3   2  11      159.14      150.14      5.19 o 
  -2   2  11       12.31        5.87      1.21 o 
  -1   2  11      556.20      591.52     10.26 o 
   0   2  11       37.46       27.02      2.21 o 
   1   2  11      230.29      192.72      8.11 o 
   2   2  11        5.23        9.13      1.62 o 
   3   2  11      438.28      403.06     10.16 o 
   4   2  11       82.68       65.14      4.25 o 
   5   2  11       72.65       83.82      4.98 o 
   6   2  11        4.76       -0.55      1.41 o 
   7   2  11       23.20       18.00      2.23 o 
   8   2  11       30.53       27.88      5.75 o 
   9   2  11       12.72       11.69      3.34 o 
  10   2  11       33.92       23.29      4.50 o 
 -14   3  11        5.42       -1.03      5.32 o 
 -13   3  11        7.36        5.90      4.41 o 
 -12   3  11       72.66       69.60      9.49 o 
 -11   3  11       36.26       26.73      4.55 o 
 -10   3  11      129.75      134.35      9.90 o 
  -9   3  11      947.72      997.26     21.65 o 
  -8   3  11        1.45        3.44      1.26 o 
  -7   3  11      936.95     1031.62     18.24 o 
  -6   3  11        0.57        1.26      1.11 o 
  -5   3  11     1159.08     1078.29     25.51 o 
  -4   3  11       17.03       16.71      1.43 o 
  -3   3  11      417.72      453.48     12.08 o 
  -2   3  11      555.38      645.26     14.63 o 
  -1   3  11      139.19      139.42      4.20 o 
   0   3  11       10.44        6.96      1.29 o 
   1   3  11      886.09      965.59     17.95 o 
   2   3  11       65.15       70.74      4.00 o 
   3   3  11      446.31      435.05     10.80 o 
   4   3  11        0.92        1.82      1.43 o 
   5   3  11       20.23       22.84      2.67 o 
   6   3  11        3.51        4.13      1.54 o 
   7   3  11        4.41        2.24      1.34 o 
   8   3  11       82.97       75.49      5.97 o 
   9   3  11        0.06       -2.22      2.22 o 
  10   3  11        3.53        2.58      3.19 o 
 -13   4  11        3.39        9.96      4.46 o 
 -12   4  11       78.72       90.03     10.64 o 
 -11   4  11       18.86       20.67      9.91 o 
 -10   4  11      250.08      185.82     10.92 o 
  -9   4  11       50.92       32.20      3.62 o 
  -8   4  11      841.59      815.80     12.22 o 
  -7   4  11       20.51       24.27      2.18 o 
  -6   4  11      236.43      202.69      5.96 o 
  -5   4  11        9.06        8.86      1.38 o 
  -4   4  11        0.84        3.57      0.79 o 
  -3   4  11       93.77      100.86      3.16 o 
  -2   4  11       42.58       71.41      2.67 o 
  -1   4  11      124.37      136.73      3.58 o 
   0   4  11      112.51      152.65      4.77 o 
   1   4  11      600.30      591.48     11.63 o 
   2   4  11      359.07      387.45      8.88 o 
   3   4  11      601.37      614.72     11.99 o 
   4   4  11      318.90      306.48      8.66 o 
   5   4  11       19.85       18.44      2.63 o 
   6   4  11       39.03       33.70      3.50 o 
   7   4  11       26.20       18.20      2.29 o 
   8   4  11        0.01       -2.32      2.32 o 
   9   4  11       29.09       34.65      4.38 o 
  10   4  11       15.36        4.35      2.97 o 
  11   4  11        2.51        7.35      6.96 o 
 -13   5  11        2.62        5.24      6.16 o 
 -12   5  11       11.00        2.16      3.31 o 
 -11   5  11       21.50       15.56      7.59 o 
 -10   5  11      203.31      215.68     14.05 o 
  -9   5  11       84.29       81.86      6.66 o 
  -8   5  11      157.37      130.52      4.20 o 
  -7   5  11      125.78      117.12      4.23 o 
  -6   5  11        5.36        2.39      1.00 o 
  -5   5  11      488.29      490.25      9.74 o 
  -4   5  11        1.53        1.47      0.63 o 
  -3   5  11        6.71        7.08      0.85 o 
  -2   5  11     1703.89     1787.12     17.42 o 
  -1   5  11       22.10       16.88      1.56 o 
   0   5  11       10.42       14.37      1.46 o 
   1   5  11      221.66      240.25      5.97 o 
   2   5  11      366.19      339.90     11.33 o 
   3   5  11      129.13      132.58      6.19 o 
   4   5  11       24.29       31.54      3.33 o 
   5   5  11       80.45       87.73      4.87 o 
   6   5  11       45.56       41.74      3.70 o 
   7   5  11       51.30       55.28      5.06 o 
   8   5  11        2.98        0.37      1.79 o 
   9   5  11        9.33        6.99      2.42 o 
  10   5  11       12.05       15.24      5.41 o 
 -12   6  11        8.93        0.74      4.50 o 
 -11   6  11        0.06        4.29      5.02 o 
 -10   6  11        0.01       -2.25      3.95 o 
  -9   6  11      145.65      155.04      9.52 o 
  -8   6  11       37.58       32.73      2.36 o 
  -7   6  11       59.38       56.90      3.43 o 
  -6   6  11       16.92       14.31      1.56 o 
  -5   6  11       83.96       79.08      2.95 o 
  -4   6  11      254.96      233.84      6.34 o 
  -3   6  11        0.00        0.38      0.76 o 
  -2   6  11       39.01       46.44      2.26 o 
  -1   6  11      169.97      190.69      4.97 o 
   0   6  11      564.73      544.20      8.62 o 
   1   6  11       54.45       51.40      3.34 o 
   2   6  11       33.18       26.96      2.34 o 
   3   6  11      262.56      278.56      7.97 o 
   4   6  11      126.06      129.22      6.59 o 
   5   6  11        3.56        8.86      2.25 o 
   6   6  11      175.52      184.77      7.95 o 
   7   6  11       12.41       17.06      3.45 o 
   8   6  11       43.75       52.85      4.64 o 
   9   6  11        1.46        0.01      2.32 o 
  10   6  11        0.87       -1.30      4.14 o 
 -12   7  11       12.12        6.05      5.70 o 
 -11   7  11        1.07        4.93      4.73 o 
 -10   7  11        2.50       -0.24      4.46 o 
  -9   7  11        8.51        1.30      2.15 o 
  -8   7  11      601.80      534.27     14.08 o 
  -7   7  11       15.82        6.68      1.48 o 
  -6   7  11      489.86      481.86     10.65 o 
  -5   7  11      164.15      174.70      6.91 o 
  -4   7  11       54.06       47.67      3.25 o 
  -3   7  11      143.00      126.32      5.17 o 
  -2   7  11       58.20       61.93      4.79 o 
  -1   7  11     1083.09     1061.99     33.03 o 
   0   7  11      650.35      666.59     12.20 o 
   1   7  11       11.07        9.64      2.57 o 
   2   7  11       86.97       90.34      4.42 o 
   3   7  11      364.60      364.13      9.40 o 
   4   7  11       73.18       71.96      4.31 o 
   5   7  11        0.03        2.73      1.96 o 
   6   7  11      425.04      449.19     15.06 o 
   7   7  11      532.65      572.26     17.50 o 
   8   7  11       18.86       15.16      4.11 o 
   9   7  11       16.46        9.49      2.35 o 
  10   7  11        6.03        7.11      3.15 o 
 -11   8  11        0.47        1.12      5.07 o 
 -10   8  11        0.00        0.15      5.76 o 
  -9   8  11      496.08      485.41     21.81 o 
  -8   8  11       11.32       12.65      3.91 o 
  -7   8  11        0.07        1.27      1.57 o 
  -6   8  11       36.89       51.55      3.23 o 
  -5   8  11      156.35      160.06      5.68 o 
  -4   8  11      693.67      716.07     12.59 o 
  -3   8  11       59.35       47.85      3.87 o 
  -2   8  11      165.50      165.69      7.03 o 
  -1   8  11      576.22      633.88     14.54 o 
   0   8  11      307.66      312.48      9.65 o 
   1   8  11       94.19       95.53      5.33 o 
   2   8  11      548.42      614.63     17.55 o 
   3   8  11        2.16        0.66      1.14 o 
   4   8  11      209.38      218.04      7.65 o 
   5   8  11       51.23       50.84      3.70 o 
   6   8  11        0.22        1.37      3.00 o 
   7   8  11       96.14      118.69     10.30 o 
   8   8  11        7.53       14.04      5.50 o 
   9   8  11       36.20       42.21      7.53 o 
  10   8  11        0.93        4.39      3.53 o 
 -11   9  11        6.44       14.93      7.33 o 
 -10   9  11        2.74        3.14      4.35 o 
  -9   9  11       76.63       96.73      8.86 o 
  -8   9  11        5.72        3.41      3.13 o 
  -7   9  11      377.15      360.40     10.53 o 
  -6   9  11       54.86       48.05      3.88 o 
  -5   9  11        0.20        2.05      1.09 o 
  -4   9  11        5.69       17.10      2.03 o 
  -3   9  11       84.80       91.50      5.06 o 
  -2   9  11      754.67      722.14     22.78 o 
  -1   9  11     1036.20     1148.44     26.02 o 
   0   9  11      438.88      407.51     11.67 o 
   1   9  11        7.87       10.00      2.28 o 
   2   9  11        3.08        2.47      2.31 o 
   3   9  11       74.20       62.01      4.68 o 
   4   9  11      110.14      111.62      6.36 o 
   5   9  11       46.73       48.51      4.17 o 
   6   9  11       17.71       21.18      3.23 o 
   7   9  11       51.75       74.78      7.68 o 
   8   9  11       33.71       25.56      4.95 o 
   9   9  11        9.27       14.30      5.17 o 
 -10  10  11        0.18        0.66      4.97 o 
  -9  10  11       33.50       38.82      5.96 o 
  -8  10  11       19.51       23.88      3.59 o 
  -7  10  11        1.84        2.53      1.85 o 
  -6  10  11        6.72       19.75      2.39 o 
  -5  10  11      200.48      207.11      6.51 o 
  -4  10  11       34.43       29.18      2.71 o 
  -3  10  11      369.62      407.56     11.27 o 
  -2  10  11      277.55      320.07     10.45 o 
  -1  10  11      157.77      165.17      7.72 o 
   0  10  11       12.68       11.05      3.07 o 
   1  10  11        2.50        2.85      1.97 o 
   2  10  11       77.36       70.64      4.36 o 
   3  10  11        0.04        0.58      2.00 o 
   4  10  11       69.23       84.70      5.35 o 
   5  10  11       18.21       13.92      2.76 o 
   6  10  11        8.57        7.09      2.41 o 
   7  10  11        0.38       -2.33      2.33 o 
   8  10  11        0.86        0.56      6.37 o 
   9  10  11        0.04        0.03      4.65 o 
  -9  11  11        1.00       -0.53      3.21 o 
  -8  11  11        0.41        2.05      2.77 o 
  -7  11  11       13.74        7.14      2.17 o 
  -6  11  11       84.32       81.47      4.92 o 
  -5  11  11      133.99      169.49      6.83 o 
  -4  11  11       78.27       79.72      5.06 o 
  -3  11  11       94.22      115.34      5.75 o 
  -2  11  11       84.92       89.31      4.79 o 
  -1  11  11      143.65      174.70      6.71 o 
   0  11  11       48.76       58.32      4.82 o 
   1  11  11        2.58        3.50      1.70 o 
   2  11  11        0.20       -1.27      1.45 o 
   3  11  11        2.17        6.29      2.00 o 
   4  11  11       12.61       13.20      2.30 o 
   5  11  11        1.77        2.43      1.95 o 
   6  11  11        3.80        1.42      1.90 o 
   7  11  11       12.95       15.00      3.03 o 
  -9  12  11        1.87        0.60      3.07 o 
  -8  12  11        0.48       -2.68      2.68 o 
  -7  12  11        0.52       -0.04      2.03 o 
  -6  12  11       23.93       29.09      4.28 o 
  -5  12  11       20.37       18.21      2.94 o 
  -4  12  11        0.44        0.07      1.54 o 
  -3  12  11      137.67      158.58      7.05 o 
  -2  12  11       16.26       16.64      3.14 o 
  -1  12  11      133.55      155.19      6.99 o 
   0  12  11        1.57        3.09      2.91 o 
   1  12  11       33.23       42.23      5.76 o 
   2  12  11        3.44        2.71      1.91 o 
   3  12  11       27.95       43.09      4.24 o 
   4  12  11        0.13       -0.35      1.68 o 
   5  12  11        0.63        1.56      2.26 o 
   6  12  11       21.51       22.64      5.20 o 
  -9  13  11        0.05       -3.46      3.84 o 
  -8  13  11       25.89       17.85      3.66 o 
  -7  13  11       25.06       21.98      3.44 o 
  -6  13  11        3.83        2.94      3.60 o 
  -5  13  11        0.12        1.95      1.94 o 
  -4  13  11       19.57       27.59      3.18 o 
  -3  13  11       94.67      103.98      5.93 o 
  -2  13  11      101.19      115.76      6.32 o 
  -1  13  11      351.09      354.08     11.91 o 
   0  13  11       49.96       73.55      5.09 o 
   1  13  11        2.46       -0.40      1.95 o 
   2  13  11        3.20        1.88      1.72 o 
   3  13  11        0.78        1.35      2.00 o 
   4  13  11       12.65       11.69      2.39 o 
   5  13  11        3.79        2.32      2.14 o 
  -8  14  11        2.30        3.48      3.76 o 
  -7  14  11        6.30       10.19      3.43 o 
  -6  14  11       13.23       25.00      4.28 o 
  -5  14  11        0.12       -0.39      3.06 o 
  -4  14  11       34.92       32.03      4.01 o 
  -3  14  11       19.16       32.96      3.60 o 
  -2  14  11      156.57      187.28      8.30 o 
  -1  14  11       65.84       79.65      6.20 o 
   0  14  11        0.03        3.15      2.52 o 
   1  14  11        7.41        8.02      2.40 o 
   2  14  11        6.30        2.41      2.53 o 
   3  14  11       15.24       11.72      4.00 o 
   4  14  11        7.76        6.30      4.36 o 
  -6  15  11        7.07        1.09      4.77 o 
  -5  15  11       22.73       18.40      4.95 o 
  -4  15  11      141.60      159.59     13.92 o 
  -3  15  11        0.01        0.64      2.09 o 
  -2  15  11       30.16       25.22      4.40 o 
  -1  15  11       14.37       23.29      3.96 o 
   0  15  11       19.39       36.09      5.25 o 
   1  15  11        4.19        3.19      2.42 o 
   2  15  11        1.73       -3.68      3.90 o 
  -3  16  11        0.48       -0.38      3.22 o 
  -2  16  11       57.81       66.47      7.77 o 
 -14   0  12        0.12       -1.00      3.62 o 
 -12   0  12       51.65       73.44     13.94 o 
 -10   0  12       14.60       11.33      3.39 o 
  -8   0  12     1300.17     1381.43     45.26 o 
  -6   0  12      969.00      935.85     23.86 o 
  -4   0  12      124.77      146.05      7.88 o 
  -2   0  12      564.90      609.06     15.60 o 
   0   0  12     1711.38     1917.19     83.84 o 
   2   0  12      320.12      356.04     13.03 o 
   4   0  12        1.56       24.07      6.54 o 
   6   0  12        0.09       -1.21      2.04 o 
   8   0  12       64.08       50.83      5.39 o 
  10   0  12        4.39        2.43      5.19 o 
 -14   1  12        4.58       -0.25      3.26 o 
 -13   1  12        0.37       -0.55      2.80 o 
 -12   1  12        0.92        1.51      2.89 o 
 -11   1  12       12.93       10.82      3.55 o 
 -10   1  12      154.78      169.45      9.82 o 
  -9   1  12     1107.36     1080.00     20.70 o 
  -8   1  12     1607.90     1630.01     25.41 o 
  -7   1  12     1202.45     1261.67     20.97 o 
  -6   1  12      493.29      506.37     11.98 o 
  -5   1  12        6.49        9.85      1.65 o 
  -4   1  12       50.20       51.81      3.31 o 
  -3   1  12      139.42      118.46      4.75 o 
  -2   1  12       26.13       25.81      2.14 o 
  -1   1  12      856.25      977.51     14.38 o 
   0   1  12      142.71      166.82      5.56 o 
   1   1  12     2083.83     2020.11     28.90 o 
   2   1  12       34.27       39.61      3.12 o 
   3   1  12       28.65       28.45      2.79 o 
   4   1  12       79.27       72.75      4.46 o 
   5   1  12       75.17       68.94      4.52 o 
   6   1  12       17.74       11.81      2.33 o 
   7   1  12        0.95       -2.43      2.43 o 
   8   1  12       61.44       62.72      4.84 o 
   9   1  12        3.96        6.62      3.07 o 
  10   1  12       10.11       16.25      7.52 o 
 -14   2  12        0.00       -1.63      4.08 o 
 -13   2  12        5.56        4.91      3.04 o 
 -12   2  12       16.34       13.90      3.57 o 
 -11   2  12      323.18      318.67     18.70 o 
 -10   2  12        1.94       -0.20      2.12 o 
  -9   2  12       48.85       39.99      5.87 o 
  -8   2  12     1810.26     1938.13     28.12 o 
  -7   2  12       19.18       14.05      2.08 o 
  -6   2  12       63.56       55.87      3.95 o 
  -5   2  12       99.10       92.65      3.54 o 
  -4   2  12        0.84        2.26      1.06 o 
  -3   2  12       36.69       24.09      2.64 o 
  -2   2  12      599.08      599.56     10.99 o 
  -1   2  12      401.88      463.26     10.53 o 
   0   2  12      120.15      133.86      4.92 o 
   1   2  12      318.40      343.43      8.63 o 
   2   2  12       38.42       31.49      2.79 o 
   3   2  12      223.40      225.95      8.60 o 
   4   2  12       12.36       16.34      2.23 o 
   5   2  12        1.86        3.03      1.64 o 
   6   2  12      125.67      129.73      6.59 o 
   7   2  12       22.27       14.02      2.06 o 
   8   2  12       40.29       50.46      6.13 o 
   9   2  12        6.50       14.96      6.87 o 
  10   2  12        1.12        2.05      3.05 o 
 -13   3  12       33.93       26.06      6.88 o 
 -12   3  12       30.78       49.72      6.36 o 
 -11   3  12        0.06       -0.25      2.60 o 
 -10   3  12       81.56       92.91      7.61 o 
  -9   3  12     1386.54     1336.52     26.86 o 
  -8   3  12        1.10       -0.22      1.47 o 
  -7   3  12       72.34       66.40      4.50 o 
  -6   3  12        2.39        9.94      2.02 o 
  -5   3  12       51.77       56.40      2.87 o 
  -4   3  12       18.05       19.17      2.15 o 
  -3   3  12      242.57      247.36      8.28 o 
  -2   3  12        6.33       12.64      1.64 o 
  -1   3  12        8.07        6.79      1.44 o 
   0   3  12       84.93      110.78      4.63 o 
   1   3  12        1.29        0.49      1.10 o 
   2   3  12       57.36       64.33      4.05 o 
   3   3  12       27.41       65.68      5.05 o 
   4   3  12       85.04       77.08      4.84 o 
   5   3  12       44.76       43.67      3.82 o 
   6   3  12      100.29      108.79      6.18 o 
   7   3  12        0.01       -0.17      1.48 o 
   8   3  12       31.38       28.49      5.06 o 
   9   3  12        0.00       -1.91      1.91 o 
  10   3  12        0.46        0.84      4.93 o 
  11   3  12        0.83       -0.68      4.66 o 
 -13   4  12        9.18       12.22      8.70 o 
 -12   4  12        1.12        4.58      5.28 o 
 -11   4  12      100.12       90.04      9.64 o 
 -10   4  12       48.86       35.03      4.17 o 
  -9   4  12        1.86        3.66      2.14 o 
  -8   4  12       23.59       19.81      2.74 o 
  -7   4  12      262.06      288.84      9.35 o 
  -6   4  12      146.41      149.50      5.28 o 
  -5   4  12       39.90       42.75      2.84 o 
  -4   4  12      121.41      159.76      4.28 o 
  -3   4  12        4.82        6.94      0.93 o 
  -2   4  12       52.21       46.89      2.28 o 
  -1   4  12      594.43      601.24      9.68 o 
   0   4  12      272.01      232.45      7.64 o 
   1   4  12       67.80       58.08      3.61 o 
   2   4  12       40.59       47.34      3.52 o 
   3   4  12       34.95       25.66      2.80 o 
   4   4  12      150.38      177.82      7.50 o 
   5   4  12       10.96        7.33      3.36 o 
   6   4  12       16.38       19.60      2.90 o 
   7   4  12       37.93       26.61      3.99 o 
   8   4  12       13.19       70.95      7.00 o 
   9   4  12        2.85        4.47      2.50 o 
  10   4  12        2.12        7.90      4.85 o 
 -13   5  12       53.91       89.41     17.09 o 
 -12   5  12       49.64       61.89     12.97 o 
 -11   5  12       55.93       54.92     11.86 o 
 -10   5  12       17.85       22.89      6.91 o 
  -9   5  12      115.31      104.69      6.40 o 
  -8   5  12       48.02       37.36      2.34 o 
  -7   5  12      361.04      389.08      9.01 o 
  -6   5  12        4.53       10.41      1.51 o 
  -5   5  12       31.36       31.60      2.36 o 
  -4   5  12      313.00      333.93      7.56 o 
  -3   5  12      239.43      204.17      5.38 o 
  -2   5  12        0.95        0.83      0.68 o 
  -1   5  12      583.65      696.63     13.49 o 
   0   5  12      401.27      373.32      7.32 o 
   1   5  12      118.37      109.88      4.20 o 
   2   5  12       59.69       53.25      3.40 o 
   3   5  12        0.69        0.30      1.37 o 
   4   5  12        0.02       -0.65      1.53 o 
   5   5  12        0.79        1.76      1.36 o 
   6   5  12       73.02       57.58      4.69 o 
   7   5  12       52.02       54.24      5.11 o 
   8   5  12        1.08       -2.19      2.19 o 
   9   5  12        0.56        1.25      2.53 o 
  10   5  12        3.38        5.50      4.20 o 
 -12   6  12       14.42        3.51      6.07 o 
 -11   6  12        2.03        8.03      5.00 o 
 -10   6  12       27.97       34.46      9.24 o 
  -9   6  12      114.37       82.72      9.38 o 
  -8   6  12      112.10      116.62      5.63 o 
  -7   6  12       74.13       61.29      3.66 o 
  -6   6  12        0.68        2.41      0.92 o 
  -5   6  12       12.88        9.55      1.37 o 
  -4   6  12      280.85      247.01      7.62 o 
  -3   6  12       34.93       38.91      2.22 o 
  -2   6  12       63.63       77.59      3.47 o 
  -1   6  12      882.98      853.40     11.47 o 
   0   6  12       56.03       78.84      3.05 o 
   1   6  12      742.54      725.98     15.70 o 
   2   6  12        3.01        3.42      1.36 o 
   3   6  12        0.00       13.58      2.50 o 
   4   6  12       40.77       44.45      4.12 o 
   5   6  12        0.01       -0.14      1.43 o 
   6   6  12       11.44       26.99      3.06 o 
   7   6  12        2.80        6.22      2.30 o 
   8   6  12       26.91       46.71      5.20 o 
   9   6  12        0.77        7.96      2.84 o 
  10   6  12        0.54       -1.95      5.71 o 
 -12   7  12       16.95       14.58      7.71 o 
 -11   7  12       14.37       24.15      9.29 o 
 -10   7  12        4.22       10.72      6.17 o 
  -9   7  12        2.79        0.18      3.42 o 
  -8   7  12      161.26      156.09      8.24 o 
  -7   7  12      391.94      373.12      9.54 o 
  -6   7  12       19.88       16.34      2.07 o 
  -5   7  12       17.97       13.05      1.90 o 
  -4   7  12       17.91       32.94      2.70 o 
  -3   7  12        0.39        1.69      1.12 o 
  -2   7  12       97.34      103.21      4.75 o 
  -1   7  12      110.83       92.86      3.78 o 
   0   7  12        9.50       10.08      1.63 o 
   1   7  12      837.06      840.45     17.22 o 
   2   7  12        6.36        5.83      1.94 o 
   3   7  12       78.31       68.88      4.14 o 
   4   7  12       12.98       13.70      2.37 o 
   5   7  12        0.00       -1.26      1.73 o 
   6   7  12       19.36       40.12      4.63 o 
   7   7  12       97.33       93.36      7.19 o 
   8   7  12      148.71      111.29      8.69 o 
   9   7  12       12.04       10.06      3.44 o 
  10   7  12       12.43       -6.80      7.29 o 
 -11   8  12        0.71        7.29      5.37 o 
 -10   8  12        4.36        7.30      6.23 o 
  -9   8  12       56.11       47.21      6.08 o 
  -8   8  12       60.45       56.54      6.04 o 
  -7   8  12      481.88      455.66     10.99 o 
  -6   8  12       54.95       48.29      3.21 o 
  -5   8  12      392.70      390.54      9.19 o 
  -4   8  12       11.19       34.07      3.05 o 
  -3   8  12        1.91        2.28      1.52 o 
  -2   8  12      154.35      132.34      8.15 o 
  -1   8  12      552.36      574.77     20.42 o 
   0   8  12      967.14      973.77     18.36 o 
   1   8  12       98.16      103.28      5.13 o 
   2   8  12        4.18        8.54      2.68 o 
   3   8  12       44.31       51.38      4.25 o 
   4   8  12       47.36       80.97      6.92 o 
   5   8  12       39.63       34.91      3.85 o 
   6   8  12        1.46        5.65      4.15 o 
   7   8  12       75.39       91.24      7.25 o 
   8   8  12       88.85      160.49     11.49 o 
   9   8  12        0.00        0.75      2.57 o 
 -11   9  12       43.81       43.08     11.60 o 
 -10   9  12        1.08        0.59      4.58 o 
  -9   9  12       30.74       22.93      4.42 o 
  -8   9  12       15.87       29.18      4.56 o 
  -7   9  12       43.39       46.34      3.88 o 
  -6   9  12       10.78        7.24      1.62 o 
  -5   9  12       38.81       42.34      3.14 o 
  -4   9  12      605.67      573.68     11.82 o 
  -3   9  12       12.09       10.35      2.21 o 
  -2   9  12      323.67      288.25      9.97 o 
  -1   9  12      776.24      761.67     18.81 o 
   0   9  12      296.93      346.92     10.89 o 
   1   9  12       62.55       75.14      5.18 o 
   2   9  12      100.03      111.24      7.06 o 
   3   9  12      153.63      148.09      8.45 o 
   4   9  12        2.33        2.64      1.81 o 
   5   9  12       13.38       13.96      2.33 o 
   6   9  12       65.70      100.00      8.57 o 
   7   9  12       33.86       34.70      5.44 o 
   8   9  12        0.76        4.88      4.74 o 
 -10  10  12        1.41        9.75      5.60 o 
  -9  10  12        4.85       14.35      5.29 o 
  -8  10  12        3.78        8.01      3.08 o 
  -7  10  12        8.64        4.63      3.91 o 
  -6  10  12        0.95        1.98      1.33 o 
  -5  10  12       10.03       10.67      1.98 o 
  -4  10  12       30.55       35.98      3.53 o 
  -3  10  12       82.46       90.64      5.34 o 
  -2  10  12       28.40       29.85      4.20 o 
  -1  10  12        4.02        4.03      1.75 o 
   0  10  12       56.76       53.59      5.39 o 
   1  10  12      284.76      325.84     11.04 o 
   2  10  12        9.89       12.96      2.25 o 
   3  10  12        1.64        1.09      1.88 o 
   4  10  12        3.26        4.24      1.72 o 
   5  10  12       34.50       35.89      4.19 o 
   6  10  12        6.57        4.96      2.22 o 
   7  10  12        0.34        1.04      2.92 o 
   8  10  12        8.78        1.82      5.13 o 
  -9  11  12       18.61       12.35      4.22 o 
  -8  11  12        0.27       -0.46      2.64 o 
  -7  11  12        0.00        2.72      2.20 o 
  -6  11  12       12.88       17.82      2.83 o 
  -5  11  12       53.32       57.78      4.27 o 
  -4  11  12       16.76       18.02      2.95 o 
  -3  11  12        0.00        1.10      1.85 o 
  -2  11  12      134.78      121.38      6.54 o 
  -1  11  12      355.20      384.27     11.56 o 
   0  11  12       54.67       67.51      4.88 o 
   1  11  12        0.05       -0.74      2.23 o 
   2  11  12      120.31      118.13      6.45 o 
   3  11  12       25.77       29.56      3.00 o 
   4  11  12       12.87       12.28      2.31 o 
   5  11  12        0.29        2.02      1.91 o 
   6  11  12        2.03        4.99      2.81 o 
  -9  12  12       16.30       31.60      7.84 o 
  -8  12  12       15.64        7.63      4.18 o 
  -7  12  12        2.80        4.28      3.54 o 
  -6  12  12       38.75       48.96      5.47 o 
  -5  12  12        2.36        5.79      2.38 o 
  -4  12  12       41.02       31.27      3.26 o 
  -3  12  12       13.44       25.14      3.01 o 
  -2  12  12       23.89       28.30      4.07 o 
  -1  12  12       64.62       81.17      6.10 o 
   0  12  12        0.88        5.45      2.32 o 
   1  12  12        2.89        6.10      2.71 o 
   2  12  12        0.01       -1.64      1.75 o 
   3  12  12        7.99        4.56      2.12 o 
   4  12  12        2.55        5.00      1.82 o 
   5  12  12        0.01        0.10      2.21 o 
  -9  13  12       83.72       91.99     13.41 o 
  -8  13  12        0.10        2.93      6.49 o 
  -7  13  12        8.56       19.99      4.66 o 
  -6  13  12       26.57       27.94      4.30 o 
  -5  13  12       17.74       21.48      3.32 o 
  -4  13  12       36.24       38.75      4.83 o 
  -3  13  12        8.91        9.80      2.71 o 
  -2  13  12       77.10       76.73      5.29 o 
  -1  13  12       22.44       31.71      4.33 o 
   0  13  12       11.63       17.16      3.25 o 
   1  13  12        0.61        1.26      1.95 o 
   2  13  12        9.22       11.69      2.68 o 
   3  13  12        6.47        4.07      2.01 o 
   4  13  12        1.75        3.02      3.54 o 
  -8  14  12        3.57        6.20      4.35 o 
  -7  14  12      112.45      142.41     15.17 o 
  -6  14  12       26.21       40.39      5.27 o 
  -5  14  12        0.00        3.04      2.65 o 
  -4  14  12        5.05        6.33      2.85 o 
  -3  14  12      151.46      173.95     13.08 o 
  -2  14  12       34.85       52.67      4.53 o 
  -1  14  12        2.71        8.11      3.06 o 
   0  14  12      336.63      355.57     15.06 o 
   1  14  12        6.80        7.50      8.08 o 
   2  14  12       16.77       21.08      5.06 o 
   3  14  12        1.18       -0.55      2.70 o 
  -4  15  12        2.96        1.81      3.27 o 
  -3  15  12       12.21        3.30      2.68 o 
  -2  15  12        4.05        4.08      2.64 o 
  -1  15  12      113.52      107.47     11.18 o 
   0  15  12        1.01        6.66      4.08 o 
   1  15  12        1.85        7.75      3.76 o 
   2  15  12        3.94        8.26      4.52 o 
 -13   0  13        6.07       14.50      7.36 o 
 -11   0  13       68.39       62.21     11.95 o 
  -9   0  13       61.29       50.43      9.32 o 
  -7   0  13     6149.30     6365.50     88.65 o 
  -5   0  13        3.15        0.17      1.75 o 
  -3   0  13      120.88      154.01      7.98 o 
  -1   0  13      109.63      135.12      7.10 o 
   1   0  13      550.42      442.82     14.52 o 
   3   0  13       67.38       53.43      5.55 o 
   5   0  13       17.37       26.43      8.68 o 
   7   0  13      155.49      183.04     10.01 o 
   9   0  13       15.98        5.96      4.49 o 
 -14   1  13       18.79       11.91      3.88 o 
 -13   1  13        5.16        5.61      3.31 o 
 -12   1  13       16.58       10.66      9.79 o 
 -11   1  13        0.02       -1.36      2.88 o 
 -10   1  13      122.23      111.64      8.05 o 
  -9   1  13       42.72       60.95      4.79 o 
  -8   1  13      328.96      365.75     11.32 o 
  -7   1  13      524.92      541.00     13.34 o 
  -6   1  13     1598.31     1703.36     24.64 o 
  -5   1  13      325.34      390.95     10.16 o 
  -4   1  13       48.22       68.55      4.00 o 
  -3   1  13       98.51       92.84      4.41 o 
  -2   1  13        7.52        6.77      1.35 o 
  -1   1  13        0.33        0.81      1.04 o 
   0   1  13      477.49      505.65     10.47 o 
   1   1  13      664.89      664.57     15.30 o 
   2   1  13       14.92       19.80      2.36 o 
   3   1  13       29.19       35.04      3.17 o 
   4   1  13       38.30       34.12      3.70 o 
   5   1  13       12.39       11.99      2.15 o 
   6   1  13        4.59        6.05      1.72 o 
   7   1  13       17.12        7.40      1.79 o 
   8   1  13        7.00        7.81      2.74 o 
   9   1  13       12.42       20.35      4.51 o 
 -14   2  13       14.67       15.40      6.54 o 
 -13   2  13        3.39        0.68      2.55 o 
 -12   2  13       43.77       37.66      7.32 o 
 -11   2  13        8.41        5.95      3.45 o 
 -10   2  13        1.66       -0.07      1.97 o 
  -9   2  13        0.01       -1.76      1.76 o 
  -8   2  13     1709.53     1708.94     30.11 o 
  -7   2  13     1231.98     1373.17     22.60 o 
  -6   2  13        4.75        4.83      1.36 o 
  -5   2  13      813.46      856.56     15.49 o 
  -4   2  13      105.24      118.59      5.20 o 
  -3   2  13      707.18      727.50     13.19 o 
  -2   2  13       24.32       26.06      2.31 o 
  -1   2  13      517.75      492.86      8.92 o 
   0   2  13       82.71       81.35      4.04 o 
   1   2  13        4.67        2.66      1.33 o 
   2   2  13      210.71      215.21      7.43 o 
   3   2  13       16.60       17.82      2.40 o 
   4   2  13       78.27       97.23      5.53 o 
   5   2  13      162.36      153.69      7.10 o 
   6   2  13       21.53       19.58      2.76 o 
   7   2  13        0.08        0.37      1.52 o 
   8   2  13        6.16        1.30      2.30 o 
   9   2  13       16.70        2.46      3.08 o 
  10   2  13        1.76        6.31      4.04 o 
 -13   3  13        3.90        0.18      5.36 o 
 -12   3  13        0.41        3.29      2.75 o 
 -11   3  13        0.10        0.10      2.93 o 
 -10   3  13      338.96      340.53     14.70 o 
  -9   3  13        6.70        3.39      1.72 o 
  -8   3  13     1120.65     1165.37     24.78 o 
  -7   3  13      156.16      153.54      6.98 o 
  -6   3  13      216.54      192.02      7.46 o 
  -5   3  13       43.07       52.51      4.63 o 
  -4   3  13      331.63      325.54      8.79 o 
  -3   3  13       11.01       10.26      1.59 o 
  -2   3  13       51.26       61.22      3.49 o 
  -1   3  13        3.21        2.09      1.09 o 
   0   3  13       90.93       86.95      4.24 o 
   1   3  13        2.99        0.95      1.24 o 
   2   3  13      443.75      454.70     11.10 o 
   3   3  13        9.47        9.13      2.93 o 
   4   3  13      424.41      434.03     11.98 o 
   5   3  13        3.06        0.48      2.09 o 
   6   3  13       21.37       16.40      2.54 o 
   7   3  13        4.60        4.46      1.77 o 
   8   3  13       32.99       40.52      4.57 o 
   9   3  13       22.64       37.22      5.86 o 
  10   3  13       21.15       30.18      7.44 o 
 -13   4  13       10.57        8.95      5.63 o 
 -12   4  13       15.28       15.04      7.55 o 
 -11   4  13       29.20       24.40      5.34 o 
 -10   4  13        0.95        1.08      1.88 o 
  -9   4  13      141.42      129.91      8.61 o 
  -8   4  13      656.53      642.22     15.21 o 
  -7   4  13      231.19      263.17      9.10 o 
  -6   4  13        5.42        4.13      1.68 o 
  -5   4  13      287.95      286.71      8.68 o 
  -4   4  13      151.35      205.29      6.93 o 
  -3   4  13        7.21        6.99      1.51 o 
  -2   4  13      139.31      141.95      5.59 o 
  -1   4  13       63.59       47.56      2.98 o 
   0   4  13      676.28      697.72     12.67 o 
   1   4  13       17.79       23.93      2.53 o 
   2   4  13       55.30       67.68      4.25 o 
   3   4  13      110.57      115.89      5.86 o 
   4   4  13       61.91       72.01      4.91 o 
   5   4  13       64.68       60.23      4.71 o 
   6   4  13       16.01       20.45      2.95 o 
   7   4  13        9.13       11.66      2.75 o 
   8   4  13       24.15       24.44      3.68 o 
   9   4  13        2.67        6.65      3.80 o 
  10   4  13        8.08        4.65      7.27 o 
 -12   5  13        3.86        3.84      5.21 o 
 -11   5  13       41.34       32.79      9.34 o 
 -10   5  13       47.46       39.29      6.66 o 
  -9   5  13      143.70      146.54     12.09 o 
  -8   5  13       92.43       72.72      4.94 o 
  -7   5  13       14.64       32.86      2.75 o 
  -6   5  13        0.83       -0.99      1.18 o 
  -5   5  13       24.63       21.18      2.06 o 
  -4   5  13       30.85       28.41      2.26 o 
  -3   5  13       84.31       92.09      4.44 o 
  -2   5  13      222.17      200.86      5.67 o 
  -1   5  13        8.07        4.58      1.63 o 
   0   5  13      252.36      268.91      6.94 o 
   1   5  13      123.22      130.94      5.13 o 
   2   5  13       40.07       59.07      3.69 o 
   3   5  13        0.15       -0.73      1.62 o 
   4   5  13        0.56        0.04      2.38 o 
   5   5  13      124.41      135.07      7.08 o 
   6   5  13       20.75       20.82      3.02 o 
   7   5  13      124.26      140.11      8.31 o 
   8   5  13       11.92       17.32      3.40 o 
   9   5  13       35.05       34.28      7.24 o 
 -12   6  13        0.78        7.11      4.53 o 
 -11   6  13        0.00        8.30      5.67 o 
 -10   6  13        1.93        7.98      6.31 o 
  -9   6  13        5.45        3.33      2.97 o 
  -8   6  13       72.77       63.38      4.31 o 
  -7   6  13      201.94      162.86      6.90 o 
  -6   6  13       49.61       39.38      3.44 o 
  -5   6  13      315.46      332.17      9.73 o 
  -4   6  13      420.49      398.62     12.88 o 
  -3   6  13      275.14      257.89      6.11 o 
  -2   6  13        8.08        5.97      1.15 o 
  -1   6  13      116.14      105.88      3.81 o 
   0   6  13     1225.08     1185.45     13.68 o 
   1   6  13      132.16      136.90      4.82 o 
   2   6  13      698.85      715.70     13.57 o 
   3   6  13       20.54       20.19      2.38 o 
   4   6  13        0.92        0.42      1.39 o 
   5   6  13       37.33       41.30      3.77 o 
   6   6  13       47.92       49.02      4.28 o 
   7   6  13       50.25       39.90      4.69 o 
   8   6  13       69.50       66.36      6.12 o 
   9   6  13       65.14       63.00      7.32 o 
 -11   7  13       52.40       56.47     12.69 o 
 -10   7  13        3.90       16.78      7.20 o 
  -9   7  13       67.87       46.26     10.34 o 
  -8   7  13       22.41       27.52      3.69 o 
  -7   7  13      520.99      520.64     11.75 o 
  -6   7  13        5.77        0.77      1.33 o 
  -5   7  13      112.92      104.02      5.56 o 
  -4   7  13        6.78       19.56      2.26 o 
  -3   7  13        0.55       -0.12      1.18 o 
  -2   7  13      230.30      228.26      7.36 o 
  -1   7  13        0.53       -0.04      1.96 o 
   0   7  13       53.30       48.12      3.57 o 
   1   7  13      275.05      327.83      9.14 o 
   2   7  13      146.30      149.70      6.89 o 
   3   7  13        9.76        6.86      3.97 o 
   4   7  13      212.09      214.99      9.02 o 
   5   7  13        7.00        4.08      1.63 o 
   6   7  13        1.42        4.00      2.42 o 
   7   7  13       39.17       43.87      4.46 o 
   8   7  13       96.04       84.53      7.02 o 
   9   7  13       14.48       13.80      4.53 o 
 -11   8  13        1.35       -0.51      4.84 o 
 -10   8  13      119.82      147.45     19.24 o 
  -9   8  13       11.60       14.70      7.39 o 
  -8   8  13      140.49      121.43      7.76 o 
  -7   8  13      132.35      135.99      6.08 o 
  -6   8  13      607.99      540.59     12.36 o 
  -5   8  13       22.06       16.16      2.14 o 
  -4   8  13        3.85        4.02      1.45 o 
  -3   8  13      158.05      159.11      6.37 o 
  -2   8  13        0.16       -0.98      1.43 o 
  -1   8  13       64.61       56.58      3.93 o 
   0   8  13     1034.67     1136.80     25.28 o 
   1   8  13     1421.08     1539.03     39.66 o 
   2   8  13      247.27      249.21      9.37 o 
   3   8  13        5.77        8.47      2.14 o 
   4   8  13        3.46        3.13      2.04 o 
   5   8  13       32.03       22.61      5.49 o 
   6   8  13       33.98       30.88      6.16 o 
   7   8  13        1.19        7.27      2.62 o 
   8   8  13       45.97       58.76     18.53 o 
 -10   9  13       15.55       19.12      7.76 o 
  -9   9  13        1.96        1.17      3.64 o 
  -8   9  13        1.04        5.55      2.29 o 
  -7   9  13        0.05        0.94      1.37 o 
  -6   9  13      201.19      221.08      7.29 o 
  -5   9  13        0.27        0.21      1.33 o 
  -4   9  13        2.36        1.38      1.41 o 
  -3   9  13       39.88       53.84      3.94 o 
  -2   9  13       87.09       84.47      5.42 o 
  -1   9  13       47.07       62.43      5.72 o 
   0   9  13       26.49       24.70      3.38 o 
   1   9  13       82.95      105.60      6.19 o 
   2   9  13       99.08      123.26      6.75 o 
   3   9  13        0.38       -0.69      1.72 o 
   4   9  13        8.93       13.33      2.73 o 
   5   9  13        1.19       -1.55      2.53 o 
   6   9  13       11.90        8.89      4.91 o 
   7   9  13        0.23        2.44      5.07 o 
 -10  10  13       26.01       24.72      8.68 o 
  -9  10  13        2.93        7.37      4.87 o 
  -8  10  13        3.78        3.49      5.67 o 
  -7  10  13        5.74        3.28      1.80 o 
  -6  10  13        3.69        4.21      1.33 o 
  -5  10  13        0.77        0.95      1.56 o 
  -4  10  13      141.01      151.86      6.43 o 
  -3  10  13       14.24       15.11      2.83 o 
  -2  10  13       38.86       44.96      4.43 o 
  -1  10  13       20.24       21.97      3.16 o 
   0  10  13      307.91      314.28     13.32 o 
   1  10  13       80.63       83.25      5.84 o 
   2  10  13        2.38        3.46      1.55 o 
   3  10  13       36.10       41.31      4.22 o 
   4  10  13       11.33       13.12      2.69 o 
   5  10  13       10.12        7.04      2.18 o 
   6  10  13        6.95        0.34      2.71 o 
  -9  11  13        0.24       -5.58      5.58 o 
  -8  11  13        7.79        6.15      2.77 o 
  -7  11  13        2.34        0.25      2.01 o 
  -6  11  13       18.14       19.82      3.09 o 
  -5  11  13        5.50        4.72      1.94 o 
  -4  11  13        7.16        8.26      2.25 o 
  -3  11  13       11.88        8.13      2.25 o 
  -2  11  13       25.47       40.55      4.05 o 
  -1  11  13       82.81       88.08      6.38 o 
   0  11  13        2.56        3.35      1.77 o 
   1  11  13        1.66        4.84      2.05 o 
   2  11  13        3.44        5.67      2.21 o 
   3  11  13       24.10       19.47      2.71 o 
   4  11  13        0.33        1.83      3.07 o 
   5  11  13        0.34        1.52      2.02 o 
  -8  12  13        0.42       -0.19      2.11 o 
  -7  12  13       22.70       11.18      3.76 o 
  -6  12  13       45.43       59.69      6.04 o 
  -5  12  13        3.40        3.35      1.57 o 
  -4  12  13       28.83       32.77      4.01 o 
  -3  12  13       49.45       73.55      5.89 o 
  -2  12  13       89.91       86.26      6.31 o 
  -1  12  13        9.04        6.44      3.27 o 
   0  12  13       98.60       97.05      6.27 o 
   1  12  13        8.89        7.56      2.17 o 
   2  12  13        0.19        2.61      1.93 o 
   3  12  13        0.00        0.92      1.75 o 
   4  12  13        3.35        0.95      1.75 o 
  -8  13  13       16.96       20.03      4.40 o 
  -7  13  13        4.97        5.84      4.48 o 
  -6  13  13       26.04       27.92      4.54 o 
  -5  13  13        4.40        9.78      2.76 o 
  -4  13  13        3.71       10.46      2.63 o 
  -3  13  13        0.01        2.12      2.38 o 
  -2  13  13       12.11       21.22      3.55 o 
  -1  13  13      218.73      262.09     11.38 o 
   0  13  13       25.11       30.41      4.17 o 
   1  13  13       19.80       20.50      3.45 o 
   2  13  13       16.90       17.07      2.95 o 
   3  13  13       12.23        7.12      3.66 o 
  -6  14  13       89.52       85.26     15.17 o 
  -5  14  13       15.82       24.15      4.64 o 
  -4  14  13        3.57        6.04      2.37 o 
  -3  14  13        4.52        6.32      3.19 o 
  -2  14  13       57.79       70.35      7.65 o 
  -1  14  13       49.80       53.32      8.05 o 
   0  14  13        0.87        4.15      3.46 o 
   1  14  13       48.82       68.65      8.72 o 
   2  14  13       12.35        1.31      3.40 o 
  -4  15  13       20.64       25.99      8.81 o 
 -14   0  14        2.09        7.17      5.27 o 
 -12   0  14       45.95       54.44     11.77 o 
 -10   0  14        0.11        1.18      5.04 o 
  -8   0  14     2129.70     2229.60     45.28 o 
  -6   0  14     3814.17     4086.31     63.38 o 
  -4   0  14       46.72       45.04      4.75 o 
  -2   0  14       59.59       75.74      8.77 o 
   0   0  14       13.47       31.52      4.11 o 
   2   0  14      333.47      356.85     16.18 o 
   4   0  14       54.86       62.66      6.92 o 
   6   0  14       16.95       16.12      3.87 o 
   8   0  14       21.44       26.16      5.49 o 
 -14   1  14        1.51        1.86      3.63 o 
 -13   1  14       47.25       73.11     10.20 o 
 -12   1  14        7.65        9.15      3.57 o 
 -11   1  14       93.62      106.24     11.01 o 
 -10   1  14        3.98        3.22      1.67 o 
  -9   1  14       66.44       81.81      5.70 o 
  -8   1  14      310.70      309.45     10.68 o 
  -7   1  14      126.85      156.51      7.21 o 
  -6   1  14       32.26       29.16      3.05 o 
  -5   1  14      363.89      339.42      9.80 o 
  -4   1  14       33.14       19.13      2.25 o 
  -3   1  14       59.75       56.10      3.54 o 
  -2   1  14      104.40       91.17      4.40 o 
  -1   1  14        9.63       10.24      1.64 o 
   0   1  14       78.71       83.16      4.28 o 
   1   1  14      407.35      431.63     10.37 o 
   2   1  14        0.03        0.82      1.68 o 
   3   1  14        7.59        5.57      1.76 o 
   4   1  14      178.67      206.38      8.12 o 
   5   1  14       15.77       14.32      3.06 o 
   6   1  14        0.00       -1.16      2.51 o 
   7   1  14        1.59       -1.22      1.43 o 
   8   1  14        0.02       -3.35      3.35 o 
   9   1  14        0.52       -4.82      4.82 o 
 -13   2  14        0.70       -0.07      2.57 o 
 -12   2  14        3.99        0.48      2.93 o 
 -11   2  14        0.17       -2.08      3.31 o 
 -10   2  14       95.99      117.31      8.64 o 
  -9   2  14      110.90      127.99      7.06 o 
  -8   2  14       40.33       33.98      3.54 o 
  -7   2  14     1779.81     1775.00     29.51 o 
  -6   2  14       38.19       28.06      3.02 o 
  -5   2  14      158.34      175.58      6.98 o 
  -4   2  14       63.65       61.19      3.95 o 
  -3   2  14        9.00        7.54      1.43 o 
  -2   2  14      288.68      280.09      7.84 o 
  -1   2  14      116.82      113.16      4.28 o 
   0   2  14       58.82       59.89      3.61 o 
   1   2  14      591.74      600.65     15.37 o 
   2   2  14      324.37      333.21     13.44 o 
   3   2  14       27.91       20.46      2.94 o 
   4   2  14       58.31       51.80      7.61 o 
   5   2  14        4.95        1.91      1.57 o 
   6   2  14        2.34        3.07      1.68 o 
   7   2  14        5.95        0.48      1.75 o 
   8   2  14       26.70       16.97      2.98 o 
   9   2  14        0.01       -2.08      2.69 o 
 -13   3  14        4.56        3.44      4.81 o 
 -12   3  14       47.40       41.47      7.00 o 
 -11   3  14        6.75        7.47      2.88 o 
 -10   3  14       18.39       19.08      3.76 o 
  -9   3  14       24.67       15.51      3.25 o 
  -8   3  14      375.14      383.47     11.90 o 
  -7   3  14      725.82      824.59     19.26 o 
  -6   3  14      690.72      754.62     16.92 o 
  -5   3  14      343.50      350.55      9.95 o 
  -4   3  14     1331.77     1368.30     20.59 o 
  -3   3  14        0.00        0.00      1.69 o 
  -2   3  14        2.18        2.44      1.18 o 
  -1   3  14       48.88       43.37      3.05 o 
   0   3  14      129.02      134.56      5.43 o 
   1   3  14       33.05       25.78      2.60 o 
   2   3  14       15.76       15.99      2.35 o 
   3   3  14      390.81      371.94     12.14 o 
   4   3  14        0.53        1.29      1.68 o 
   5   3  14       11.30        9.55      2.62 o 
   6   3  14       15.76       14.10      2.51 o 
   7   3  14        3.97        6.94      2.96 o 
   8   3  14        1.30        2.63      2.27 o 
   9   3  14        0.48        6.67      4.44 o 
  10   3  14        9.31       13.88      7.85 o 
 -13   4  14        9.44        7.94      5.97 o 
 -12   4  14        0.07        0.44      3.97 o 
 -11   4  14        0.00        1.08      3.78 o 
 -10   4  14      109.35       86.86      7.50 o 
  -9   4  14      146.79      135.11      7.23 o 
  -8   4  14       12.15       19.59      3.23 o 
  -7   4  14      602.68      569.72     16.32 o 
  -6   4  14      565.95      544.78     13.19 o 
  -5   4  14       40.72       38.32      3.24 o 
  -4   4  14      219.42      245.49      8.30 o 
  -3   4  14      134.68      149.02      5.87 o 
  -2   4  14        0.39        1.62      1.71 o 
  -1   4  14        0.03        0.71      1.09 o 
   0   4  14       23.17       28.18      2.64 o 
   1   4  14      225.97      205.45      7.21 o 
   2   4  14       58.86       56.51      4.09 o 
   3   4  14       24.39       20.46      2.84 o 
   4   4  14       10.47        5.89      2.86 o 
   5   4  14       10.87        9.77      1.96 o 
   6   4  14        9.56        7.21      1.97 o 
   7   4  14        0.84        3.48      1.94 o 
   8   4  14        3.33        1.36      2.50 o 
   9   4  14        0.13       -4.21      4.21 o 
 -12   5  14        0.01        1.51      4.16 o 
 -11   5  14        3.39       -4.88      6.12 o 
 -10   5  14        0.01       -3.14      3.34 o 
  -9   5  14       11.61        2.54      2.50 o 
  -8   5  14       96.16       68.40      5.96 o 
  -7   5  14      309.69      291.62     14.66 o 
  -6   5  14      104.16       90.60      5.17 o 
  -5   5  14       12.35        8.63      2.21 o 
  -4   5  14       36.45       32.92      2.52 o 
  -3   5  14      959.01      925.54     17.92 o 
  -2   5  14       59.39       64.33      3.74 o 
  -1   5  14      197.37      191.81      6.48 o 
   0   5  14      104.03      103.47      4.78 o 
   1   5  14      614.75      596.28     12.74 o 
   2   5  14      130.39      150.10      6.61 o 
   3   5  14      333.29      327.63     10.25 o 
   4   5  14        1.20        2.24      2.41 o 
   5   5  14        5.15        9.90      2.73 o 
   6   5  14        9.08        7.45      3.03 o 
   7   5  14        0.15        0.42      2.30 o 
   8   5  14        1.92        6.86      2.38 o 
   9   5  14       17.00       17.16      4.79 o 
 -12   6  14        0.02       -4.43      4.61 o 
 -11   6  14        8.87        9.60      5.78 o 
 -10   6  14       16.17       24.43      6.12 o 
  -9   6  14       29.84       31.04      6.07 o 
  -8   6  14      157.70      118.66      6.09 o 
  -7   6  14      274.37      243.37      8.68 o 
  -6   6  14      478.77      419.45     11.47 o 
  -5   6  14       25.63       25.44      2.82 o 
  -4   6  14        1.41        4.27      1.77 o 
  -3   6  14       52.06       46.89      3.73 o 
  -2   6  14        0.68        0.76      0.85 o 
  -1   6  14      249.78      255.01      6.30 o 
   0   6  14       24.56       30.43      2.11 o 
   1   6  14      512.62      527.93     14.39 o 
   2   6  14      293.56      301.72     11.71 o 
   3   6  14       75.47       68.71      4.42 o 
   4   6  14       11.69        7.89      2.51 o 
   5   6  14       31.59       26.04      4.79 o 
   6   6  14        5.81        2.98      3.40 o 
   7   6  14        2.66        4.96      2.35 o 
   8   6  14        8.58        9.05      3.40 o 
   9   6  14       69.16       47.24      7.52 o 
 -11   7  14        1.01        6.81      7.17 o 
 -10   7  14        1.42        4.20      5.04 o 
  -9   7  14       22.69       18.81      5.47 o 
  -8   7  14       13.11        7.21      2.21 o 
  -7   7  14       12.76       10.01      1.96 o 
  -6   7  14        2.45        4.08      1.99 o 
  -5   7  14       48.23       36.37      4.11 o 
  -4   7  14      133.59      109.10      5.85 o 
  -3   7  14       92.47       83.24      4.54 o 
  -2   7  14       32.64       38.39      4.51 o 
  -1   7  14       36.27       39.51      3.59 o 
   0   7  14      258.29      261.38      8.22 o 
   1   7  14       41.82       40.20      3.45 o 
   2   7  14       71.19       75.10      5.36 o 
   3   7  14        3.18        3.75      2.28 o 
   4   7  14        7.62        1.97      2.25 o 
   5   7  14        5.31        4.20      2.58 o 
   6   7  14       49.52       50.42      5.98 o 
   7   7  14       20.19       35.44      5.38 o 
   8   7  14       34.55       26.42      7.07 o 
 -11   8  14       48.62       99.22     17.12 o 
 -10   8  14       19.38       24.88      8.51 o 
  -9   8  14        1.20        0.05      4.19 o 
  -8   8  14       12.02       22.40      3.47 o 
  -7   8  14      251.75      189.72      7.32 o 
  -6   8  14        0.11        1.02      1.68 o 
  -5   8  14      329.35      315.36     10.37 o 
  -4   8  14       43.61       52.05      3.75 o 
  -3   8  14       37.45       42.90      3.44 o 
  -2   8  14      233.46      196.89      7.30 o 
  -1   8  14       13.72       10.74      1.94 o 
   0   8  14      158.91      183.00      7.56 o 
   1   8  14        5.14        6.06      1.66 o 
   2   8  14       14.23       18.29      2.61 o 
   3   8  14       14.34       13.62      3.36 o 
   4   8  14       31.14       26.60      4.24 o 
   5   8  14       96.39      102.94      8.96 o 
   6   8  14        9.50        5.13      3.39 o 
   7   8  14        9.49       12.47      4.03 o 
 -10   9  14        0.33       -4.21      6.14 o 
  -9   9  14       10.63       11.42      6.29 o 
  -8   9  14        0.36        0.03      1.89 o 
  -7   9  14       11.80        7.42      2.43 o 
  -6   9  14        0.38        3.49      1.70 o 
  -5   9  14       36.06       29.30      2.81 o 
  -4   9  14       13.05       17.25      3.40 o 
  -3   9  14       13.42        8.58      2.42 o 
  -2   9  14        1.00       -0.18      1.57 o 
  -1   9  14       88.51       85.36      5.08 o 
   0   9  14        0.01        2.17      1.78 o 
   1   9  14       37.80       43.69      4.28 o 
   2   9  14      119.50      107.73      8.03 o 
   3   9  14       19.76       23.84      3.36 o 
   4   9  14       17.21       25.25      4.39 o 
   5   9  14        0.29        1.70      2.35 o 
   6   9  14        0.40        1.92      2.18 o 
   7   9  14       47.74       55.82     12.36 o 
  -9  10  14        8.17        6.37      5.25 o 
  -8  10  14        3.68        3.94      2.14 o 
  -7  10  14        1.58        3.25      1.78 o 
  -6  10  14       17.36       16.98      2.18 o 
  -5  10  14       11.17       15.38      2.23 o 
  -4  10  14        0.22       -0.79      1.23 o 
  -3  10  14        8.11        8.81      1.85 o 
  -2  10  14        0.09        0.74      1.65 o 
  -1  10  14       59.13       60.90      5.34 o 
   0  10  14      156.37      133.14      8.39 o 
   1  10  14        1.19        2.13      1.72 o 
   2  10  14        0.01        3.01      1.91 o 
   3  10  14        5.42       15.49      3.55 o 
   4  10  14       10.23       12.60      3.56 o 
   5  10  14       10.08       13.42      3.63 o 
  -8  11  14        3.08        3.87      2.15 o 
  -7  11  14       40.39       38.34      4.65 o 
  -6  11  14        1.00       -0.84      1.72 o 
  -5  11  14      167.59      151.01      6.68 o 
  -4  11  14       25.00       31.87      3.25 o 
  -3  11  14       47.68       48.68      3.86 o 
  -2  11  14       70.49       60.82      4.84 o 
  -1  11  14       42.92       54.55      4.58 o 
   0  11  14        0.63        4.26      2.24 o 
   1  11  14       57.00       53.88      5.05 o 
   2  11  14       25.35       34.71      4.45 o 
   3  11  14       21.02       22.18      3.27 o 
   4  11  14        8.02       13.89      2.92 o 
   5  11  14        5.91        7.89      4.27 o 
  -8  12  14        2.44        4.49      3.38 o 
  -7  12  14        0.05       -3.16      3.50 o 
  -6  12  14       14.54       17.94      3.70 o 
  -5  12  14       27.56       24.92      3.09 o 
  -4  12  14        0.12        1.35      1.76 o 
  -3  12  14        9.17        9.90      2.43 o 
  -2  12  14        1.44        2.15      1.92 o 
  -1  12  14        5.88        4.33      2.24 o 
   0  12  14       87.39       95.96      6.27 o 
   1  12  14       32.50       35.75      5.85 o 
   2  12  14       79.77      105.54      6.58 o 
   3  12  14        2.47       -0.03      2.44 o 
  -8  13  14        0.07       -0.44      2.19 o 
  -7  13  14        1.91        6.11      4.03 o 
  -6  13  14       74.27       86.01      7.81 o 
  -5  13  14       77.96       85.73      6.37 o 
  -4  13  14       72.82       83.14      5.72 o 
  -3  13  14        5.72        5.74      2.36 o 
  -2  13  14       42.13       50.17      4.97 o 
  -1  13  14       23.96       40.15      5.13 o 
   0  13  14        0.02        0.61      2.37 o 
   1  13  14       61.26       46.99      8.85 o 
   2  13  14        1.08       -2.07      3.79 o 
  -6  14  14        1.02        8.23      6.42 o 
  -5  14  14       68.33       51.80     12.35 o 
  -4  14  14        1.92        2.85      2.51 o 
  -3  14  14       14.78       22.26      5.74 o 
  -2  14  14        0.03        4.70      4.01 o 
  -1  14  14       30.04       35.19      7.69 o 
   0  14  14      197.91      207.36     19.35 o 
 -13   0  15        0.51        1.81      4.66 o 
 -11   0  15        1.75        3.17      3.92 o 
  -9   0  15      185.89      161.72     11.60 o 
  -7   0  15     3302.18     3648.82     61.50 o 
  -5   0  15     4566.46     4699.58     69.42 o 
  -3   0  15      212.00      269.27     11.65 o 
  -1   0  15       48.21       74.58     14.04 o 
   1   0  15      545.02      585.99     17.75 o 
   3   0  15       42.07       46.40      5.48 o 
   5   0  15       79.07       78.94      7.73 o 
   7   0  15       30.49       37.72      5.08 o 
 -14   1  15      109.17      114.45     18.40 o 
 -13   1  15        0.77        3.51      3.74 o 
 -12   1  15       24.43       19.47      5.02 o 
 -11   1  15       36.84       45.83      7.43 o 
 -10   1  15      180.07      185.79      9.02 o 
  -9   1  15       22.47       24.31      3.25 o 
  -8   1  15       11.04       15.24      3.09 o 
  -7   1  15     1301.93     1363.74     23.57 o 
  -6   1  15     1791.35     1897.68     27.66 o 
  -5   1  15       79.20       63.76      4.31 o 
  -4   1  15      335.62      371.35     10.12 o 
  -3   1  15      332.08      380.80      9.93 o 
  -2   1  15       20.93       22.24      2.57 o 
  -1   1  15       47.54       43.40      2.77 o 
   0   1  15      126.96      145.34      5.83 o 
   1   1  15      210.28      231.53      7.69 o 
   2   1  15      121.89      108.21      5.61 o 
   3   1  15        5.28       10.53      1.95 o 
   4   1  15        0.67        2.12      1.39 o 
   5   1  15       18.32       18.16      2.97 o 
   6   1  15       12.60        8.18      2.68 o 
   7   1  15       65.20       70.53      5.13 o 
   8   1  15       23.50        9.02      4.11 o 
   9   1  15        3.94       -5.05      5.10 o 
 -13   2  15        0.27       -1.47      3.70 o 
 -12   2  15        5.55        2.44      2.70 o 
 -11   2  15       16.58       10.01      4.38 o 
 -10   2  15       36.23       39.37      6.10 o 
  -9   2  15        7.24        3.37      1.81 o 
  -8   2  15      140.80      131.69      7.08 o 
  -7   2  15      237.08      197.25      8.31 o 
  -6   2  15      161.02      156.43      7.17 o 
  -5   2  15      225.16      233.95      8.34 o 
  -4   2  15      448.65      451.17     11.23 o 
  -3   2  15        2.24        3.76      1.18 o 
  -2   2  15       42.43       40.53      3.51 o 
  -1   2  15       18.97       27.41      2.55 o 
   0   2  15        1.54        2.76      1.44 o 
   1   2  15       12.97       18.74      2.34 o 
   2   2  15      507.33      505.95     12.27 o 
   3   2  15        0.33        0.26      1.51 o 
   4   2  15        8.79       10.94      2.37 o 
   5   2  15        7.20        2.13      2.01 o 
   6   2  15       52.48       44.13      4.08 o 
   7   2  15       13.20       11.93      2.39 o 
   8   2  15        0.90        6.82      3.17 o 
   9   2  15        0.46        1.51      3.63 o 
 -13   3  15       10.94       -3.74      6.97 o 
 -12   3  15       35.60       49.13     11.98 o 
 -11   3  15       51.28       56.94      6.56 o 
 -10   3  15        0.06        0.42      2.34 o 
  -9   3  15       88.77       86.00      6.01 o 
  -8   3  15      104.22      108.83      6.44 o 
  -7   3  15        5.21        9.86      2.45 o 
  -6   3  15     1918.22     1860.07     40.68 o 
  -5   3  15      111.63      157.85      6.84 o 
  -4   3  15       18.72       22.23      2.92 o 
  -3   3  15      151.25      172.26      9.01 o 
  -2   3  15       10.55        7.86      1.56 o 
  -1   3  15       54.56       56.09      3.72 o 
   0   3  15        3.27       28.02      2.89 o 
   1   3  15      104.47      129.75      5.79 o 
   2   3  15      193.03      199.88      7.60 o 
   3   3  15        0.03        5.66      2.90 o 
   4   3  15       37.01       34.20      3.67 o 
   5   3  15       34.30       37.47      3.85 o 
   6   3  15        0.02       -1.71      3.90 o 
   7   3  15        9.84        1.75      3.79 o 
   8   3  15       18.67        9.06      2.81 o 
   9   3  15       44.04       56.00      9.07 o 
 -12   4  15       32.94       58.37     13.63 o 
 -11   4  15        9.18        4.15      3.38 o 
 -10   4  15       41.24       39.98      6.85 o 
  -9   4  15       41.34       49.31      4.64 o 
  -8   4  15       13.12       10.55      2.01 o 
  -7   4  15      354.94      335.26     10.89 o 
  -6   4  15        2.37        1.81      3.06 o 
  -5   4  15      196.62      201.18      7.93 o 
  -4   4  15       66.10       50.70      3.70 o 
  -3   4  15       59.02       59.89      3.90 o 
  -2   4  15        0.08        0.50      1.68 o 
  -1   4  15        2.92        2.31      1.59 o 
   0   4  15      155.15      161.13      7.29 o 
   1   4  15        2.86        2.35      1.85 o 
   2   4  15      424.09      420.90     11.35 o 
   3   4  15       60.01       60.35      4.50 o 
   4   4  15       35.10       44.83      4.25 o 
   5   4  15       25.63       29.08      4.69 o 
   6   4  15        0.27       -1.81      1.81 o 
   7   4  15        6.43        0.20      4.10 o 
   8   4  15        0.57       -2.21      2.21 o 
   9   4  15        3.77       -4.57      4.57 o 
 -12   5  15       56.66       73.28     15.12 o 
 -11   5  15        1.05        2.72      3.08 o 
 -10   5  15        2.09        1.13      2.63 o 
  -9   5  15       27.17       19.04      5.21 o 
  -8   5  15        6.76       -0.22      1.84 o 
  -7   5  15       47.09       40.97      4.74 o 
  -6   5  15      289.36      268.46     11.59 o 
  -5   5  15        0.43        1.13      2.00 o 
  -4   5  15       12.73        9.23      2.08 o 
  -3   5  15       15.90       12.70      2.00 o 
  -2   5  15      327.98      332.27      9.06 o 
  -1   5  15       57.71       68.92      4.04 o 
   0   5  15       48.92       52.09      3.20 o 
   1   5  15        1.97        4.50      1.49 o 
   2   5  15      350.50      382.67     12.53 o 
   3   5  15      377.40      390.42     11.62 o 
   4   5  15      156.96      153.17      7.62 o 
   5   5  15        6.14        7.08      2.67 o 
   6   5  15        1.19        1.42      1.80 o 
   7   5  15        7.84        7.04      2.94 o 
   8   5  15        7.80        3.81      2.50 o 
   9   5  15        0.10        7.87      5.19 o 
 -11   6  15       26.34       31.32      9.87 o 
 -10   6  15        2.04        8.28      4.68 o 
  -9   6  15        0.48        3.50      3.41 o 
  -8   6  15       12.67       11.43      2.83 o 
  -7   6  15      360.15      316.94     13.08 o 
  -6   6  15       50.20       37.18      3.55 o 
  -5   6  15      126.06      112.38      6.00 o 
  -4   6  15       17.57       14.76      2.36 o 
  -3   6  15       34.79       24.14      2.82 o 
  -2   6  15       72.24       58.13      4.21 o 
  -1   6  15        2.68        7.10      3.63 o 
   0   6  15      156.95      152.88      8.21 o 
   1   6  15      354.58      359.24     13.27 o 
   2   6  15       91.38       87.41      5.23 o 
   3   6  15       70.18       73.72      5.07 o 
   4   6  15      109.04      106.41      7.60 o 
   5   6  15        7.53       -0.36      2.03 o 
   6   6  15       15.75       25.14      6.69 o 
   7   6  15        3.23       -0.99      2.48 o 
   8   6  15        4.97        8.21      3.35 o 
 -11   7  15       24.16       48.46     12.15 o 
 -10   7  15        4.08        0.10      4.32 o 
  -9   7  15       30.65       46.32      7.93 o 
  -8   7  15        8.27        8.67      3.25 o 
  -7   7  15      116.89      128.61      6.66 o 
  -6   7  15       56.08       35.22      3.55 o 
  -5   7  15        0.47       -0.29      1.52 o 
  -4   7  15      289.71      235.06      8.88 o 
  -3   7  15      128.02       99.32      5.69 o 
  -2   7  15      122.04      112.42      6.02 o 
  -1   7  15      154.43      127.54      5.84 o 
   0   7  15        4.68        3.71      1.57 o 
   1   7  15      501.53      477.79     13.58 o 
   2   7  15       34.04       38.47      5.68 o 
   3   7  15      104.38      104.20      8.26 o 
   4   7  15       12.88       10.13      2.77 o 
   5   7  15       41.06       32.06      4.33 o 
   6   7  15        1.76        0.79      2.18 o 
   7   7  15       26.31       23.58      5.70 o 
 -10   8  15        6.98       13.57      7.20 o 
  -9   8  15        1.40        3.22      3.94 o 
  -8   8  15       32.08       26.44      3.97 o 
  -7   8  15       32.66       38.39      3.47 o 
  -6   8  15       46.44       44.52      4.23 o 
  -5   8  15        0.20       -1.51      1.51 o 
  -4   8  15       80.98       88.93      5.63 o 
  -3   8  15       71.48       73.35      4.60 o 
  -2   8  15        0.87       -0.55      1.39 o 
  -1   8  15        0.00       -0.03      1.77 o 
   0   8  15      110.73      111.87      5.73 o 
   1   8  15        0.22       -0.56      1.84 o 
   2   8  15       19.22       15.90      3.42 o 
   3   8  15        3.97        5.74      2.02 o 
   4   8  15       29.03       36.11      4.22 o 
   5   8  15        2.98        3.69      1.87 o 
   6   8  15        0.14       -0.35      2.39 o 
  -9   9  15        4.34        9.95      6.39 o 
  -8   9  15       51.66       52.01      6.60 o 
  -7   9  15        0.46        1.15      1.52 o 
  -6   9  15       83.22       80.61      5.17 o 
  -5   9  15        8.58        9.52      2.17 o 
  -4   9  15      166.57      142.38      6.58 o 
  -3   9  15       41.24       49.96      3.91 o 
  -2   9  15        6.70        4.95      1.47 o 
  -1   9  15        1.17        1.09      1.39 o 
   0   9  15      116.15      132.69      6.49 o 
   1   9  15        3.52        3.49      1.54 o 
   2   9  15      114.83      129.00      5.85 o 
   3   9  15      109.23      120.69      7.43 o 
   4   9  15        0.20        3.22      2.06 o 
   5   9  15        7.69        8.17      3.63 o 
   6   9  15       16.00       41.18     11.13 o 
  -9  10  15       19.08       32.98      9.22 o 
  -8  10  15        0.29       -0.76      2.13 o 
  -7  10  15        1.37        2.50      2.72 o 
  -6  10  15      137.49      123.77      6.54 o 
  -5  10  15       60.23       50.16      3.87 o 
  -4  10  15       58.98       66.04      5.18 o 
  -3  10  15       13.00       18.11      2.98 o 
  -2  10  15       15.07       14.11      2.66 o 
  -1  10  15      142.36      163.18      7.36 o 
   0  10  15       21.37       23.63      3.06 o 
   1  10  15       56.88       59.54      4.57 o 
   2  10  15       52.59       66.30      5.48 o 
   3  10  15       40.53       53.04      4.99 o 
   4  10  15       21.65       32.90      4.41 o 
  -8  11  15       29.01       39.93      7.20 o 
  -7  11  15        1.60        1.78      2.44 o 
  -6  11  15        2.14        1.52      1.71 o 
  -5  11  15        2.16        2.78      2.07 o 
  -4  11  15       98.22      107.11      5.77 o 
  -3  11  15        0.23        0.45      1.57 o 
  -2  11  15        5.21        9.42      3.65 o 
  -1  11  15        4.13       10.32      2.34 o 
   0  11  15        0.61        3.53      2.66 o 
   1  11  15      115.24      123.32      7.76 o 
   2  11  15       80.33       99.97      6.84 o 
   3  11  15       27.71       32.33      4.11 o 
  -8  12  15        3.53        6.76      4.12 o 
  -7  12  15        0.37       -3.93      3.93 o 
  -6  12  15       36.27       48.24      5.78 o 
  -5  12  15       23.43       19.37      2.91 o 
  -4  12  15       25.93       38.56      3.68 o 
  -3  12  15        2.81       14.42      2.37 o 
  -2  12  15        1.41        0.14      2.01 o 
  -1  12  15        0.03       -0.71      2.84 o 
   0  12  15       34.45       44.89      4.52 o 
   1  12  15        8.00        6.57      2.38 o 
   2  12  15       34.74       35.49      8.38 o 
   3  12  15        0.83        3.56      4.89 o 
  -7  13  15        0.33        4.06      3.89 o 
  -6  13  15       24.20       32.57      5.98 o 
  -5  13  15        1.36        3.18      2.77 o 
  -4  13  15       57.31       62.88      6.14 o 
  -3  13  15       80.30       79.05      5.84 o 
  -2  13  15       12.93       21.15      4.09 o 
  -1  13  15        5.12       -3.82      3.97 o 
   0  13  15        7.24        9.39      4.04 o 
   1  13  15       60.97       51.83     13.45 o 
   2  13  15       16.65        8.34      7.68 o 
  -4  14  15        0.02       -0.69      2.22 o 
  -3  14  15        1.04       -2.62      4.66 o 
 -14   0  16       53.85       49.94     12.38 o 
 -12   0  16        2.26       -2.60      5.28 o 
 -10   0  16       72.02       82.92     25.64 o 
  -8   0  16        8.09       18.60      4.10 o 
  -6   0  16      573.78      626.78     21.35 o 
  -4   0  16      820.01      865.10     23.58 o 
  -2   0  16       12.27       11.40      4.08 o 
   0   0  16      170.90      180.23      9.61 o 
   2   0  16      192.07      178.95     10.31 o 
   4   0  16       19.46       24.41      4.49 o 
   6   0  16        7.34       -0.92      5.27 o 
   8   0  16        1.73       -5.94      6.08 o 
 -14   1  16       11.37        7.90      5.82 o 
 -13   1  16       82.17       86.19     11.23 o 
 -12   1  16       14.49       11.35      4.88 o 
 -11   1  16        5.43        5.86      2.65 o 
 -10   1  16      135.20      144.33      8.15 o 
  -9   1  16       37.38       31.23      3.76 o 
  -8   1  16        4.51        8.08      2.17 o 
  -7   1  16        0.33       -0.30      3.01 o 
  -6   1  16     1634.80     1734.50     26.78 o 
  -5   1  16      199.12      204.23      7.99 o 
  -4   1  16     1290.53     1357.35     21.62 o 
  -3   1  16      148.61      168.77      6.78 o 
  -2   1  16      168.52      155.82      7.90 o 
  -1   1  16        7.16        7.76      1.94 o 
   0   1  16       78.72       72.70      4.31 o 
   1   1  16       17.00       20.49      2.56 o 
   2   1  16       46.23       38.18      3.49 o 
   3   1  16        0.01        2.15      1.75 o 
   4   1  16       16.92       20.59      3.11 o 
   5   1  16        8.21        1.50      1.86 o 
   6   1  16       41.23       52.31      5.83 o 
   7   1  16       16.42       20.61      3.19 o 
   8   1  16        0.54        2.51      2.75 o 
 -13   2  16       40.91       47.11     12.70 o 
 -12   2  16       11.24       10.58      6.61 o 
 -11   2  16       25.41       27.41      5.97 o 
 -10   2  16        6.66       10.40      3.25 o 
  -9   2  16       31.42       30.07      3.74 o 
  -8   2  16      168.81      179.00      8.50 o 
  -7   2  16      115.53      110.15      6.42 o 
  -6   2  16     1063.78     1166.49     21.26 o 
  -5   2  16     2642.92     2719.32     34.42 o 
  -4   2  16        3.63        6.86      1.78 o 
  -3   2  16        3.60       10.81      2.60 o 
  -2   2  16      313.76      280.57      8.55 o 
  -1   2  16       16.97       16.62      1.83 o 
   0   2  16       72.07       78.90      4.51 o 
   1   2  16      127.96      111.42      5.52 o 
   2   2  16        0.02        1.28      1.76 o 
   3   2  16        1.27        4.32      1.91 o 
   4   2  16       16.48       21.18      2.82 o 
   5   2  16        4.51       -0.53      2.03 o 
   6   2  16       23.54       13.70      2.69 o 
   7   2  16       20.80       27.42      3.80 o 
   8   2  16       24.61       20.19      3.55 o 
 -12   3  16        7.32       24.06      9.48 o 
 -11   3  16       26.02       12.16      4.16 o 
 -10   3  16        0.56       -0.93      2.25 o 
  -9   3  16      101.44      114.47      7.05 o 
  -8   3  16       12.68       22.60      3.09 o 
  -7   3  16      251.95      244.75      9.53 o 
  -6   3  16       83.99       90.42      5.50 o 
  -5   3  16      223.71      242.77      9.85 o 
  -4   3  16       46.27       64.19      4.35 o 
  -3   3  16      417.04      397.67     10.55 o 
  -2   3  16      142.92      144.59      6.14 o 
  -1   3  16       36.03       38.50      3.97 o 
   0   3  16       34.40       29.62      2.96 o 
   1   3  16       32.75       33.60      4.08 o 
   2   3  16       78.47       82.25      6.28 o 
   3   3  16      527.25      509.42     13.32 o 
   4   3  16      128.68      142.43      7.85 o 
   5   3  16        1.72        0.57      1.77 o 
   6   3  16       11.20        5.46      3.08 o 
   7   3  16        1.63        2.97      4.52 o 
   8   3  16        3.62       -3.19      3.70 o 
   9   3  16        0.38       -6.95      6.95 o 
 -12   4  16       30.28       18.48      8.00 o 
 -11   4  16       20.37       42.39      7.59 o 
 -10   4  16       44.85       43.65      7.71 o 
  -9   4  16        9.63       14.99      2.97 o 
  -8   4  16       11.00       19.94      3.47 o 
  -7   4  16       14.01       24.06      3.04 o 
  -6   4  16        4.73        3.02      2.33 o 
  -5   4  16      977.65      899.73     28.24 o 
  -4   4  16      279.99      229.65      8.22 o 
  -3   4  16        4.33        3.66      1.61 o 
  -2   4  16        5.02        8.19      1.53 o 
  -1   4  16      384.98      357.75      9.70 o 
   0   4  16       71.21       68.43      4.91 o 
   1   4  16      126.99      137.44      6.17 o 
   2   4  16       15.56       17.58      2.92 o 
   3   4  16        3.92        1.94      1.81 o 
   4   4  16       70.87       80.96      5.57 o 
   5   4  16        4.89        4.83      2.66 o 
   6   4  16        0.07        0.57      2.76 o 
   7   4  16        0.03       -6.54      6.54 o 
   8   4  16        0.39        5.52      3.26 o 
 -12   5  16        6.85       -1.51      3.89 o 
 -11   5  16        1.89       -2.82      3.90 o 
 -10   5  16        6.76        5.13      3.89 o 
  -9   5  16        3.06        3.75      9.47 o 
  -8   5  16       25.10       27.44      4.25 o 
  -7   5  16       46.32       41.67      4.83 o 
  -6   5  16      396.56      360.69     13.90 o 
  -5   5  16      468.11      429.80     14.84 o 
  -4   5  16        8.67        6.68      3.47 o 
  -3   5  16        2.04        0.42      1.00 o 
  -2   5  16        0.01        0.28      1.15 o 
  -1   5  16        4.67        6.98      1.83 o 
   0   5  16       58.90       61.83      3.57 o 
   1   5  16      130.17      130.50      6.05 o 
   2   5  16      256.29      262.90      9.17 o 
   3   5  16       85.91       95.88      5.92 o 
   4   5  16       20.13       13.51      2.28 o 
   5   5  16       48.05       46.22      4.53 o 
   6   5  16       19.97       20.63      4.09 o 
   7   5  16        6.70        3.50      3.22 o 
   8   5  16        3.46        0.46      2.77 o 
 -11   6  16        0.32        0.78      3.23 o 
 -10   6  16        8.72       12.53      4.63 o 
  -9   6  16       15.92       15.22      6.00 o 
  -8   6  16        6.05       10.32      2.74 o 
  -7   6  16       16.27       12.50      2.91 o 
  -6   6  16       14.98       21.81      3.72 o 
  -5   6  16      119.55       99.86      7.19 o 
  -4   6  16       24.31       20.54      4.68 o 
  -3   6  16      192.08      182.21      9.36 o 
  -2   6  16       55.20       39.83      4.29 o 
  -1   6  16      162.65      144.31      8.33 o 
   0   6  16        0.72        2.86      1.83 o 
   1   6  16       14.81       11.22      2.84 o 
   2   6  16      656.95      646.20     24.38 o 
   3   6  16       22.12       32.98      5.07 o 
   4   6  16        5.81        2.15      2.84 o 
   5   6  16        7.08        4.01      2.21 o 
   6   6  16        1.79        5.88      2.82 o 
   7   6  16        1.53        0.28      3.70 o 
 -10   7  16        7.21       23.04      6.37 o 
  -9   7  16        2.64        1.34      3.11 o 
  -8   7  16        0.91        0.55      5.64 o 
  -7   7  16       67.42       54.11      4.56 o 
  -6   7  16      130.30      122.49      6.70 o 
  -5   7  16       15.60       17.03      2.54 o 
  -4   7  16       16.30       18.56      2.62 o 
  -3   7  16        0.93       -1.36      1.82 o 
  -2   7  16       33.63       32.87      3.39 o 
  -1   7  16       44.61       38.95      4.55 o 
   0   7  16        2.84        3.84      2.05 o 
   1   7  16       69.09       66.10      4.97 o 
   2   7  16       20.66       16.92      4.28 o 
   3   7  16        5.79        4.54      1.97 o 
   4   7  16       11.64        5.70      2.21 o 
   5   7  16        0.41        3.11      2.38 o 
   6   7  16        7.19        3.84      2.77 o 
 -10   8  16        5.28       17.22      7.47 o 
  -9   8  16        9.82        6.61      3.93 o 
  -8   8  16        2.62        9.89      2.87 o 
  -7   8  16      103.63       91.41      5.45 o 
  -6   8  16      206.57      173.66      8.47 o 
  -5   8  16       66.01       77.22      5.38 o 
  -4   8  16       22.63       22.57      3.10 o 
  -3   8  16        0.02        1.13      2.07 o 
  -2   8  16       78.98       74.47      5.34 o 
  -1   8  16        4.35        3.44      1.42 o 
   0   8  16        1.76        1.40      1.73 o 
   1   8  16       33.13       40.03      4.20 o 
   2   8  16        2.24        2.42      1.92 o 
   3   8  16       19.29       23.05      3.55 o 
   4   8  16       29.11       30.76      4.47 o 
   5   8  16        0.75        1.65      4.47 o 
  -9   9  16      178.74      225.22     23.79 o 
  -8   9  16       38.66       56.53      6.02 o 
  -7   9  16       10.11        7.43      1.73 o 
  -6   9  16        5.33        0.69      1.62 o 
  -5   9  16        3.40        0.86      1.48 o 
  -4   9  16        3.81        5.65      2.55 o 
  -3   9  16       62.78       65.77      4.60 o 
  -2   9  16        0.00       -1.30      1.71 o 
  -1   9  16       42.77       43.81      3.82 o 
   0   9  16       10.17        9.00      2.00 o 
   1   9  16        6.11        8.84      2.38 o 
   2   9  16       31.28       30.87      3.54 o 
   3   9  16       11.78       15.32      3.09 o 
   4   9  16        5.70        8.14      2.43 o 
  -8  10  16        1.78        2.35      2.08 o 
  -7  10  16       51.09       66.72      6.86 o 
  -6  10  16       11.42       11.75      2.48 o 
  -5  10  16       69.55       65.65      4.95 o 
  -4  10  16       44.25       51.20      4.21 o 
  -3  10  16       26.88       27.94      3.23 o 
  -2  10  16        6.51       -0.14      1.83 o 
  -1  10  16        2.96        3.73      2.37 o 
   0  10  16       16.90       12.77      2.36 o 
   1  10  16       13.10       17.83      2.80 o 
   2  10  16        1.06        4.04      2.08 o 
   3  10  16       60.35       52.66      5.39 o 
   4  10  16       31.49       41.47     11.02 o 
  -8  11  16       30.55       33.55      6.94 o 
  -7  11  16        2.19       -1.40      2.30 o 
  -6  11  16       12.20       14.03      2.58 o 
  -5  11  16      143.45      144.64      7.70 o 
  -4  11  16       49.51       63.27      4.59 o 
  -3  11  16       38.48       40.81      3.76 o 
  -2  11  16        0.20        0.77      2.18 o 
  -1  11  16        2.75        3.09      2.09 o 
   0  11  16        4.01        1.49      1.65 o 
   1  11  16       33.23       60.31      4.95 o 
   2  11  16       20.48       25.50      3.63 o 
   3  11  16       25.85       21.87      7.48 o 
  -7  12  16        7.90       14.97      5.38 o 
  -6  12  16       34.97       32.12      5.48 o 
  -5  12  16      125.36      149.48      7.51 o 
  -4  12  16        3.29        2.03      1.81 o 
  -3  12  16       22.62       22.88      2.92 o 
  -2  12  16       85.47      104.81      6.02 o 
  -1  12  16        0.54        2.45      1.84 o 
   0  12  16        6.88       10.22      2.71 o 
   1  12  16        1.09        0.95      2.92 o 
   2  12  16       15.44       -2.68      6.00 o 
   3  12  16       17.03        9.78      7.02 o 
  -6  13  16        4.25        9.50      5.92 o 
  -5  13  16       43.46       49.45     15.13 o 
  -4  13  16        0.69       -0.50      2.55 o 
  -3  13  16        9.37       19.33      7.49 o 
  -2  13  16        4.91        2.65      2.79 o 
 -13   0  17       65.18       64.72     14.21 o 
 -11   0  17        1.60       -1.70      4.87 o 
  -9   0  17      219.16      176.38     15.37 o 
  -7   0  17      100.06      109.64      9.29 o 
  -5   0  17     1023.87     1093.90     28.73 o 
  -3   0  17      320.37      324.90     14.63 o 
  -1   0  17      336.15      399.38     32.34 o 
   1   0  17        0.00        3.58      2.38 o 
   3   0  17       14.30       12.84      3.38 o 
   5   0  17        0.58       -2.09      2.68 o 
   7   0  17        1.18        1.58      2.88 o 
 -13   1  17        0.23        1.24      3.48 o 
 -12   1  17       44.12       52.52      8.46 o 
 -11   1  17        1.55        2.30      3.05 o 
 -10   1  17        2.03        2.88      2.28 o 
  -9   1  17        7.95        8.17      2.53 o 
  -8   1  17       35.22       39.79      4.20 o 
  -7   1  17        0.69        0.75      1.88 o 
  -6   1  17      435.54      445.79     12.89 o 
  -5   1  17      335.72      328.39     10.58 o 
  -4   1  17       21.40       18.61      2.41 o 
  -3   1  17     1131.73     1218.63     20.41 o 
  -2   1  17      139.00      157.80      6.69 o 
  -1   1  17       12.79       17.41      2.44 o 
   0   1  17       66.17       71.98      4.56 o 
   1   1  17       45.30       44.75      3.72 o 
   2   1  17        0.53       -1.51      1.94 o 
   3   1  17      145.65      150.10      7.21 o 
   4   1  17       16.90       16.95      3.13 o 
   5   1  17        8.02        6.41      2.17 o 
   6   1  17        0.03        1.71      1.78 o 
   7   1  17       11.49       10.70      2.48 o 
 -13   2  17        0.12        1.54      4.50 o 
 -12   2  17       83.59      113.81     18.05 o 
 -11   2  17        0.29        0.83      3.06 o 
 -10   2  17       39.34       47.75      5.94 o 
  -9   2  17       31.82       31.90      3.93 o 
  -8   2  17        9.18       17.40      2.91 o 
  -7   2  17       32.01       24.77      3.18 o 
  -6   2  17       27.46       37.25      3.77 o 
  -5   2  17     2069.56     2154.74     30.41 o 
  -4   2  17      313.93      334.88     10.85 o 
  -3   2  17      416.59      425.97     11.40 o 
  -2   2  17       35.92       33.68      3.28 o 
  -1   2  17       90.18       97.10      5.20 o 
   0   2  17        8.98        7.92      1.81 o 
   1   2  17        8.66        8.32      1.96 o 
   2   2  17       78.44       76.01      4.90 o 
   3   2  17       26.53       29.25      3.39 o 
   4   2  17       41.84       61.76      4.99 o 
   5   2  17       12.48       11.89      2.67 o 
   6   2  17        0.00       -1.63      2.12 o 
   7   2  17        3.69        4.50      2.42 o 
   8   2  17        6.54       10.05      4.05 o 
 -12   3  17       11.12       25.39      8.86 o 
 -11   3  17      140.60      165.90     14.23 o 
 -10   3  17        0.01        3.29      3.64 o 
  -9   3  17        2.33        2.11      1.73 o 
  -8   3  17      133.43      142.28      8.58 o 
  -7   3  17        4.42        3.83      2.64 o 
  -6   3  17        0.92        0.25      1.65 o 
  -5   3  17     1304.36     1276.47     22.27 o 
  -4   3  17      470.36      484.63     13.63 o 
  -3   3  17       28.66       24.76      2.88 o 
  -2   3  17       66.39       73.82      4.57 o 
  -1   3  17       65.71       77.10      4.63 o 
   0   3  17        7.33        8.64      1.93 o 
   1   3  17       53.08       53.05      4.02 o 
   2   3  17      219.27      225.03      8.51 o 
   3   3  17       13.44       19.30      2.81 o 
   4   3  17      214.32      206.76      8.97 o 
   5   3  17       13.59       13.49      3.24 o 
   6   3  17       28.30       33.77      3.98 o 
   7   3  17        2.22        3.25      2.70 o 
   8   3  17        0.26        0.67      2.62 o 
 -12   4  17       62.20       84.00     16.19 o 
 -11   4  17       38.71       37.80      7.12 o 
 -10   4  17        4.79       10.72      4.60 o 
  -9   4  17       27.74       32.28      4.70 o 
  -8   4  17        4.07        5.56      3.61 o 
  -7   4  17       14.72        2.15      2.36 o 
  -6   4  17       13.26        9.78      2.44 o 
  -5   4  17      530.06      467.34     12.77 o 
  -4   4  17      413.92      349.47     10.57 o 
  -3   4  17        4.59        3.40      1.42 o 
  -2   4  17        0.31        1.55      1.34 o 
  -1   4  17        0.23       -0.41      1.28 o 
   0   4  17        0.28       -1.43      1.43 o 
   1   4  17        0.22       -0.05      1.43 o 
   2   4  17        7.87        7.02      2.72 o 
   3   4  17      237.79      228.14      9.06 o 
   4   4  17        5.83        3.94      2.44 o 
   5   4  17       39.89       33.96      3.98 o 
   6   4  17       15.98       19.48      4.52 o 
   7   4  17        0.33       -3.54      3.54 o 
   8   4  17        3.36        0.58      2.79 o 
 -11   5  17       16.88       13.04      4.78 o 
 -10   5  17       50.44       47.39      8.29 o 
  -9   5  17        3.57        6.22      4.53 o 
  -8   5  17       26.40       29.05      4.17 o 
  -7   5  17       25.37       27.89      4.25 o 
  -6   5  17        0.13        3.49      2.11 o 
  -5   5  17       11.86        5.46      2.63 o 
  -4   5  17       48.87       36.18      4.37 o 
  -3   5  17       19.78       31.01      5.25 o 
  -2   5  17      261.16      261.49     13.49 o 
  -1   5  17       32.06       24.00      2.61 o 
   0   5  17        5.26        2.30      2.67 o 
   1   5  17        6.86        3.86      2.18 o 
   2   5  17       13.06       24.39      3.81 o 
   3   5  17      558.42      560.57     14.55 o 
   4   5  17       14.91       16.86      2.95 o 
   5   5  17        0.60       -2.01      2.19 o 
   6   5  17        2.94        2.49      2.24 o 
   7   5  17        1.51        2.36      3.65 o 
 -11   6  17       24.91       34.75     16.76 o 
 -10   6  17       31.67       34.19      7.10 o 
  -9   6  17        0.88        1.52      3.06 o 
  -8   6  17       13.25       19.03      3.65 o 
  -7   6  17        9.50       10.16      2.55 o 
  -6   6  17        4.48        2.77      2.45 o 
  -5   6  17      118.31      113.19      8.03 o 
  -4   6  17        0.66       -2.36      2.36 o 
  -3   6  17        9.84       13.35      2.94 o 
  -2   6  17       81.76       75.57      6.23 o 
  -1   6  17       41.72       42.08      4.82 o 
   0   6  17       67.42       66.25      5.99 o 
   1   6  17        4.69       -0.82      2.59 o 
   2   6  17       50.03       60.94      5.85 o 
   3   6  17       59.85       50.96      5.75 o 
   4   6  17       17.60       18.58      3.49 o 
   5   6  17       16.25       18.64      3.82 o 
   6   6  17        2.11        3.80      3.48 o 
 -10   7  17       32.22       35.52      7.80 o 
  -9   7  17        1.01        7.73      6.95 o 
  -8   7  17       43.39       41.10      7.30 o 
  -7   7  17       11.29       12.12      3.11 o 
  -6   7  17      209.29      173.75     10.23 o 
  -5   7  17       15.53       22.65      3.96 o 
  -4   7  17        1.18        0.82      2.09 o 
  -3   7  17       71.67       74.10      6.46 o 
  -2   7  17        4.12        2.84      2.31 o 
  -1   7  17        0.73       -0.27      2.55 o 
   0   7  17      128.53      109.91      7.73 o 
   1   7  17       19.21       21.91      3.10 o 
   2   7  17        5.36        4.99      2.23 o 
   3   7  17        5.93        8.37      2.75 o 
   4   7  17        2.06        0.48      2.76 o 
   5   7  17        0.02        0.06      2.09 o 
 -10   8  17        0.01       -0.70      6.20 o 
  -9   8  17        5.72        3.15      3.55 o 
  -8   8  17       45.53       64.70      9.27 o 
  -7   8  17        2.27        1.31      1.66 o 
  -6   8  17        0.05       -0.32      1.70 o 
  -5   8  17      153.87      146.08      7.60 o 
  -4   8  17        8.43       17.24      2.80 o 
  -3   8  17       16.37        7.32      2.10 o 
  -2   8  17      202.81      171.20      8.27 o 
  -1   8  17        1.03        2.27      2.83 o 
   0   8  17       16.02       15.48      3.63 o 
   1   8  17        5.42       12.73      3.15 o 
   2   8  17        2.30        3.33      3.26 o 
   3   8  17        3.76       12.56      4.50 o 
   4   8  17       38.77       34.14      5.45 o 
  -9   9  17        0.07        2.34      4.63 o 
  -8   9  17        0.87        3.82      2.35 o 
  -7   9  17        0.00        0.20      1.82 o 
  -6   9  17       16.20       21.14      3.24 o 
  -5   9  17       52.46       44.17      6.83 o 
  -4   9  17        0.00       -1.37      1.69 o 
  -3   9  17       43.92       33.19      3.77 o 
  -2   9  17       38.93       37.06      4.43 o 
  -1   9  17        2.32       10.23      2.56 o 
   0   9  17       12.47       10.42      2.25 o 
   1   9  17       33.42       39.51      4.51 o 
   2   9  17       23.80       24.27      3.86 o 
   3   9  17        2.69        2.00      2.61 o 
   4   9  17        6.49        2.91      3.74 o 
  -8  10  17        2.21       -1.65      3.21 o 
  -7  10  17       15.98       10.44      4.12 o 
  -6  10  17        5.44        4.64      1.62 o 
  -5  10  17       17.69       18.87      3.51 o 
  -4  10  17        4.58        5.70      2.06 o 
  -3  10  17       15.90       22.75      2.92 o 
  -2  10  17        8.89       10.50      2.32 o 
  -1  10  17        1.48        1.79      1.75 o 
   0  10  17        0.00       -1.64      1.64 o 
   1  10  17        0.01        1.20      2.14 o 
   2  10  17       86.86       80.22      6.48 o 
   3  10  17        7.88       11.89      6.70 o 
  -7  11  17       26.42       43.65      8.15 o 
  -6  11  17        1.30       -2.70      2.70 o 
  -5  11  17       32.77       27.80      3.54 o 
  -4  11  17      343.58      361.86     11.79 o 
  -3  11  17       19.18       17.92      2.73 o 
  -2  11  17        3.70        2.66      1.72 o 
  -1  11  17       16.07       12.36      2.41 o 
   0  11  17       12.14       11.48      2.73 o 
   1  11  17        1.26        2.19      4.14 o 
   2  11  17       15.25       18.94      8.84 o 
   3  11  17        2.88       -0.97      4.60 o 
  -7  12  17       22.68       42.65      8.44 o 
  -6  12  17        2.95        1.55      2.36 o 
  -5  12  17        4.26        1.65      2.44 o 
  -4  12  17       27.00       38.90      4.49 o 
  -3  12  17        3.05        4.94      2.85 o 
  -2  12  17       52.93       66.21     10.23 o 
  -1  12  17       20.29       15.37      7.25 o 
   0  12  17        2.01        3.03      5.32 o 
   1  12  17       45.28       39.98     11.86 o 
   2  12  17        6.67        4.52      6.04 o 
  -5  13  17       26.34       28.71      7.72 o 
  -4  13  17       21.12       31.00      6.07 o 
 -12   0  18       32.72       57.41     12.83 o 
 -10   0  18       22.09       18.02      4.43 o 
  -8   0  18      162.19      207.31     13.64 o 
  -6   0  18        0.90       44.93      6.56 o 
  -4   0  18      392.88      482.16     18.30 o 
  -2   0  18     1527.48     1528.57     33.43 o 
   0   0  18      349.54      401.65     15.71 o 
   2   0  18       67.36       76.11      7.21 o 
   4   0  18       27.21       29.77      5.39 o 
   6   0  18        0.70        6.05      3.57 o 
 -13   1  18        0.68       -5.81      7.28 o 
 -12   1  18        1.14        0.93      4.43 o 
 -11   1  18        0.57       -0.08      2.64 o 
 -10   1  18       16.08       10.01      2.60 o 
  -9   1  18       35.37       43.04      4.70 o 
  -8   1  18       50.92       57.94      5.09 o 
  -7   1  18       17.87       14.44      4.30 o 
  -6   1  18      154.80      161.50      7.94 o 
  -5   1  18      364.73      356.09     11.37 o 
  -4   1  18      654.98      625.95     14.90 o 
  -3   1  18      114.62      102.91      5.80 o 
  -2   1  18      459.29      496.39     12.54 o 
  -1   1  18        1.91        4.74      1.81 o 
   0   1  18      292.18      296.87     11.68 o 
   1   1  18        0.00        1.82      1.89 o 
   2   1  18      170.96      184.66      7.83 o 
   3   1  18       10.13        9.57      2.31 o 
   4   1  18       12.98       12.14      2.46 o 
   5   1  18       34.56       42.21      4.39 o 
   6   1  18        0.14        0.32      1.99 o 
   7   1  18        1.10        3.19      2.26 o 
 -12   2  18       40.28       45.38     11.40 o 
 -11   2  18       45.74       44.51     10.85 o 
 -10   2  18       23.32       21.43      4.40 o 
  -9   2  18        8.31       13.33      3.37 o 
  -8   2  18       22.78       24.17      3.47 o 
  -7   2  18       23.76       35.69      3.90 o 
  -6   2  18       20.86       23.67      3.10 o 
  -5   2  18      180.06      190.80      8.28 o 
  -4   2  18      395.35      405.34     12.13 o 
  -3   2  18      101.83      103.64      5.84 o 
  -2   2  18      318.08      301.47      9.65 o 
  -1   2  18        0.37       -1.76      1.76 o 
   0   2  18      126.01      132.40      6.30 o 
   1   2  18        9.76       15.34      2.38 o 
   2   2  18       79.25       71.18      4.91 o 
   3   2  18       19.44       21.17      3.02 o 
   4   2  18      252.81      258.01     10.18 o 
   5   2  18       17.52       20.57      3.16 o 
   6   2  18       20.61       22.75      3.47 o 
   7   2  18       11.60        7.11      3.78 o 
 -12   3  18        2.91       10.48      6.81 o 
 -11   3  18        2.92        4.74      7.91 o 
 -10   3  18      104.76      111.92     11.60 o 
  -9   3  18        1.92        5.88      2.25 o 
  -8   3  18        0.55       -1.01      2.29 o 
  -7   3  18       61.37       60.34      5.02 o 
  -6   3  18       45.50       46.64      4.20 o 
  -5   3  18      118.11      102.82      6.09 o 
  -4   3  18      193.27      220.70      8.66 o 
  -3   3  18     1062.06     1045.75     19.32 o 
  -2   3  18       87.35       90.19      5.23 o 
  -1   3  18       10.34       10.28      2.05 o 
   0   3  18        0.04        0.00      1.61 o 
   1   3  18       67.87       74.69      4.89 o 
   2   3  18        3.28        5.61      1.81 o 
   3   3  18      138.30      146.78      7.36 o 
   4   3  18       65.81       73.54      5.56 o 
   5   3  18        0.44        2.86      2.26 o 
   6   3  18       26.61       21.41      3.35 o 
   7   3  18        0.95       -2.73      2.73 o 
 -11   4  18      140.95      136.45     13.50 o 
 -10   4  18        3.03        5.52      3.71 o 
  -9   4  18       37.50       35.79      5.16 o 
  -8   4  18        4.58        7.59      2.84 o 
  -7   4  18        4.53        7.28      2.48 o 
  -6   4  18        4.14        5.49      2.44 o 
  -5   4  18       33.85       40.15      4.97 o 
  -4   4  18     1148.38     1105.09     20.55 o 
  -3   4  18       61.96       56.02      4.52 o 
  -2   4  18      232.67      232.32     10.43 o 
  -1   4  18       52.86       48.29      3.91 o 
   0   4  18        0.41        1.93      1.31 o 
   1   4  18        0.65        2.36      1.47 o 
   2   4  18       45.54       35.48      3.60 o 
   3   4  18        2.75        9.19      2.41 o 
   4   4  18      261.25      240.43      9.93 o 
   5   4  18        6.66        2.50      1.88 o 
   6   4  18        2.13        3.05      2.55 o 
   7   4  18        0.56       -2.97      2.97 o 
 -11   5  18       18.69       13.23      7.37 o 
 -10   5  18        7.28        4.78      3.51 o 
  -9   5  18       43.90       52.79      8.30 o 
  -8   5  18        5.11        1.13      1.95 o 
  -7   5  18       18.15       18.55      3.92 o 
  -6   5  18       13.76       17.29      3.60 o 
  -5   5  18       25.44       13.71      3.25 o 
  -4   5  18      513.26      499.06     16.78 o 
  -3   5  18        5.74        9.32      2.61 o 
  -2   5  18        0.10       -1.91      1.93 o 
  -1   5  18       40.47       42.14      4.79 o 
   0   5  18       90.40       80.20      6.56 o 
   1   5  18       11.93        8.88      2.17 o 
   2   5  18       62.46       57.62      7.42 o 
   3   5  18       46.47       65.47      6.14 o 
   4   5  18       60.55       64.34      6.13 o 
   5   5  18        2.53        3.76      1.97 o 
   6   5  18        8.58        1.24      2.79 o 
 -11   6  18        3.15       -3.84      4.94 o 
 -10   6  18        2.48        3.10      2.99 o 
  -9   6  18       36.72       66.36      9.60 o 
  -8   6  18        1.10        2.12      2.27 o 
  -7   6  18        3.43        0.72      2.24 o 
  -6   6  18       91.53       81.70      7.23 o 
  -5   6  18       57.79       52.58      6.59 o 
  -4   6  18        2.91       -0.55      2.72 o 
  -3   6  18        2.23        1.87      1.71 o 
  -2   6  18        2.55        2.81      2.55 o 
  -1   6  18       19.84       29.37      4.13 o 
   0   6  18       14.76       16.69      3.24 o 
   1   6  18       60.18       50.90      5.48 o 
   2   6  18       15.32       21.37      3.63 o 
   3   6  18       12.41       10.04      3.18 o 
   4   6  18        0.83       -2.18      2.18 o 
   5   6  18       15.72        8.62      4.56 o 
 -11   7  18       23.74       23.54      9.82 o 
 -10   7  18        2.30       -2.22      4.32 o 
  -9   7  18       20.11       32.73      7.13 o 
  -8   7  18       77.90       52.19      8.28 o 
  -7   7  18        3.08        3.25      3.26 o 
  -6   7  18       28.75       30.20      4.57 o 
  -5   7  18      147.17      130.28      9.06 o 
  -4   7  18       94.06       94.90      7.63 o 
  -3   7  18        5.45       12.47      4.00 o 
  -2   7  18       40.66       46.63      6.69 o 
  -1   7  18       22.22       18.79      3.67 o 
   0   7  18       17.89       24.65      4.05 o 
   1   7  18        0.73       -0.60      2.43 o 
   2   7  18        0.07        2.45      2.16 o 
   3   7  18        0.34        1.71      2.60 o 
   4   7  18        0.99       -2.16      2.16 o 
 -10   8  18        4.87       -1.25      6.87 o 
  -9   8  18       84.26       77.72     15.86 o 
  -8   8  18       26.42       12.95      5.59 o 
  -7   8  18        0.20        1.60      2.66 o 
  -6   8  18       26.85       27.29      4.51 o 
  -5   8  18       64.01       68.05      6.87 o 
  -4   8  18        2.29        1.19      2.31 o 
  -3   8  18       13.48       12.64      4.65 o 
  -2   8  18       75.18       81.35      7.68 o 
  -1   8  18        0.01        0.64      2.08 o 
   0   8  18        7.77        7.51      2.41 o 
   1   8  18       27.46       44.02      5.32 o 
   2   8  18       14.65       14.18      4.82 o 
   3   8  18        9.45       12.05      4.09 o 
   4   8  18        4.53        6.67      5.63 o 
  -8   9  18        0.49        4.26      5.04 o 
  -7   9  18       31.51       44.03      4.66 o 
  -6   9  18        5.50        3.73      1.89 o 
  -5   9  18        0.09        2.26      1.99 o 
  -4   9  18       86.83       97.93      6.55 o 
  -3   9  18       35.64       39.13      4.37 o 
  -2   9  18       30.58       35.76      4.05 o 
  -1   9  18        1.54        3.00      1.97 o 
   0   9  18        1.99        2.83      3.14 o 
   1   9  18        0.64        5.04      2.52 o 
   2   9  18        0.82        4.48      2.76 o 
   3   9  18       11.53        6.89      5.59 o 
   4   9  18       11.84        5.40      5.29 o 
  -7  10  18       15.80       18.35      5.22 o 
  -6  10  18       30.62       46.11      4.41 o 
  -5  10  18        3.71       -0.13      1.87 o 
  -4  10  18       23.90       26.07      3.93 o 
  -3  10  18      171.03      170.15      8.92 o 
  -2  10  18       13.74       11.56      2.69 o 
  -1  10  18        0.78        2.52      1.85 o 
   0  10  18        3.28        2.17      2.90 o 
   1  10  18        3.28        6.47      3.15 o 
   2  10  18        0.61        7.94      7.30 o 
   3  10  18        3.94        3.98      5.30 o 
  -7  11  18        0.60        0.64      3.11 o 
  -6  11  18        0.02        1.14      2.88 o 
  -5  11  18        1.14       -1.29      2.35 o 
  -4  11  18       65.28       70.70      6.83 o 
  -3  11  18      160.12      178.59     12.25 o 
  -2  11  18        6.39        5.74      2.38 o 
  -1  11  18       56.94       71.37      7.65 o 
   0  11  18       14.02       13.55      7.86 o 
   1  11  18        4.62        4.81      6.04 o 
   2  11  18       24.60       23.59      9.94 o 
  -6  12  18       19.00       17.69      8.11 o 
  -5  12  18       13.14       11.80      4.17 o 
  -4  12  18       58.70       68.06     11.87 o 
  -3  12  18        0.17       11.58      6.45 o 
 -13   0  19        5.40       -2.32      4.40 o 
 -11   0  19      123.45      172.50     20.52 o 
  -9   0  19       43.83       36.83      6.22 o 
  -7   0  19        0.37        1.22      2.24 o 
  -5   0  19      152.96      125.73      9.87 o 
  -3   0  19      459.96      520.25     25.02 o 
  -1   0  19      479.85      465.61     17.54 o 
   1   0  19      259.39      274.08     13.51 o 
   3   0  19      120.63      125.01      9.76 o 
   5   0  19        6.55       15.14      3.92 o 
 -12   1  19        1.16        6.08      5.62 o 
 -11   1  19       10.92       15.63      4.65 o 
 -10   1  19       22.05       17.78      4.89 o 
  -9   1  19        5.43        7.82      2.40 o 
  -8   1  19       36.05       36.42      4.24 o 
  -7   1  19      115.56       90.54      6.30 o 
  -6   1  19       36.95       40.33      4.10 o 
  -5   1  19        6.15        5.46      3.16 o 
  -4   1  19      236.00      262.03      9.78 o 
  -3   1  19      410.74      408.58     11.98 o 
  -2   1  19        2.54       -0.48      1.94 o 
  -1   1  19      217.08      222.58      8.52 o 
   0   1  19       89.52      115.00      6.71 o 
   1   1  19      140.68      127.26      6.54 o 
   2   1  19        9.23        5.21      1.93 o 
   3   1  19        6.05        4.76      2.54 o 
   4   1  19        0.84        4.71      2.66 o 
   5   1  19       41.56       44.91      4.71 o 
   6   1  19       14.38       16.69      3.60 o 
   7   1  19        0.68       -0.87      3.66 o 
 -12   2  19        4.84       12.60      7.65 o 
 -11   2  19        7.31       14.13      7.20 o 
 -10   2  19       55.04       68.72     10.81 o 
  -9   2  19       64.06       67.39      5.92 o 
  -8   2  19       24.84       17.98      3.20 o 
  -7   2  19        5.09        5.40      1.98 o 
  -6   2  19       39.44       29.54      3.63 o 
  -5   2  19       39.09       39.28      4.01 o 
  -4   2  19      365.45      369.41     11.60 o 
  -3   2  19        4.70        4.72      1.82 o 
  -2   2  19      192.67      190.69      7.95 o 
  -1   2  19      213.89      194.77      7.93 o 
   0   2  19       35.71       35.69      3.44 o 
   1   2  19       70.93       79.47      5.14 o 
   2   2  19        0.02       -0.73      1.91 o 
   3   2  19       34.56       24.23      5.14 o 
   4   2  19       53.36       44.49      4.49 o 
   5   2  19       64.49       59.53      5.28 o 
   6   2  19        1.89        2.66      3.18 o 
   7   2  19        0.10        2.34      3.88 o 
 -11   3  19      135.73      175.50     17.32 o 
 -10   3  19        0.45        0.68      2.86 o 
  -9   3  19       28.13       41.61      5.71 o 
  -8   3  19        0.41        0.83      3.03 o 
  -7   3  19        6.67       11.17      2.93 o 
  -6   3  19       44.30       55.17      4.75 o 
  -5   3  19       60.04       52.98      5.61 o 
  -4   3  19      509.92      480.89     13.39 o 
  -3   3  19      207.06      205.24      8.50 o 
  -2   3  19       83.78       86.63      5.95 o 
  -1   3  19       43.76       38.81      3.75 o 
   0   3  19        0.63        3.40      1.51 o 
   1   3  19       19.75       20.27      2.93 o 
   2   3  19       10.68       11.92      2.28 o 
   3   3  19       21.03       36.42      3.95 o 
   4   3  19        5.85       10.33      2.79 o 
   5   3  19       60.67       70.60      5.83 o 
   6   3  19        3.26        1.53      2.88 o 
   7   3  19        0.38        1.74      4.20 o 
 -11   4  19       74.89       88.26     11.15 o 
 -10   4  19       69.65       80.15     11.06 o 
  -9   4  19       25.12       27.07      6.95 o 
  -8   4  19       91.22       90.55      7.81 o 
  -7   4  19       12.38       11.88      3.16 o 
  -6   4  19       16.74       17.43      3.61 o 
  -5   4  19        8.14        8.92      3.02 o 
  -4   4  19       17.63       29.99      4.28 o 
  -3   4  19       78.51       76.34      6.56 o 
  -2   4  19        2.87        8.70      3.66 o 
  -1   4  19        6.67        4.81      1.80 o 
   0   4  19       71.08       68.58      6.27 o 
   1   4  19       26.53       28.81      5.24 o 
   2   4  19       13.96       13.32      3.30 o 
   3   4  19      131.42      113.49      8.08 o 
   4   4  19      185.06      167.32     10.10 o 
   5   4  19      132.71      109.84      8.34 o 
 -11   5  19      106.16      102.38     17.21 o 
 -10   5  19        0.32        1.97      3.41 o 
  -9   5  19        6.84       16.00      4.72 o 
  -8   5  19       29.14       37.83      5.30 o 
  -7   5  19        8.82        1.61      2.57 o 
  -6   5  19        1.74       -0.13      2.11 o 
  -5   5  19       23.83       21.77      4.64 o 
  -4   5  19       46.67       38.75      4.95 o 
  -3   5  19      425.17      415.84     15.52 o 
  -2   5  19        2.68       10.87      3.26 o 
  -1   5  19       68.01       74.73      6.47 o 
   0   5  19       42.33       40.34      4.96 o 
   1   5  19       24.61       22.38      3.94 o 
   2   5  19       37.36       35.57      6.41 o 
   3   5  19        2.21        4.09      2.31 o 
   4   5  19        7.13        9.00      2.91 o 
   5   5  19        1.07        2.72      4.65 o 
 -11   6  19       29.50       18.67      7.82 o 
 -10   6  19        4.62        1.69      4.14 o 
  -9   6  19        9.09       14.95      4.60 o 
  -8   6  19        0.37        0.32      2.20 o 
  -7   6  19      139.50      113.14      8.93 o 
  -6   6  19        0.80        7.29      2.94 o 
  -5   6  19       82.29       90.55      7.64 o 
  -4   6  19      290.30      243.85     12.16 o 
  -3   6  19      157.54      148.05      9.34 o 
  -2   6  19        2.23        3.21      2.41 o 
  -1   6  19        0.01        0.63      2.26 o 
   0   6  19        3.16        0.99      2.28 o 
   1   6  19        9.34        6.35      2.24 o 
   2   6  19        6.92        2.26      1.89 o 
   3   6  19        7.04       12.24      3.30 o 
   4   6  19       11.00        9.60      3.18 o 
   5   6  19        1.72       -4.19      5.09 o 
 -10   7  19       13.27       16.83      6.87 o 
  -9   7  19       12.89        2.67      6.05 o 
  -8   7  19       72.16       80.81     13.76 o 
  -7   7  19       33.20       20.97      4.05 o 
  -6   7  19        0.60        0.95      2.30 o 
  -5   7  19       28.55       30.64      4.75 o 
  -4   7  19        0.47       -0.91      2.33 o 
  -3   7  19        1.79        0.28      4.99 o 
  -2   7  19        0.01       -1.58      2.44 o 
  -1   7  19        2.10       -1.84      2.74 o 
   0   7  19        8.65        8.79      3.10 o 
   1   7  19       15.06       22.55      4.97 o 
   2   7  19        2.95        4.41      2.86 o 
   3   7  19        0.68        3.66      2.66 o 
   4   7  19        7.25        9.48      5.49 o 
  -9   8  19        0.49        2.25      4.39 o 
  -8   8  19       57.27       77.57     16.31 o 
  -7   8  19        0.43        1.48      1.88 o 
  -6   8  19        7.17        6.06      3.34 o 
  -5   8  19        5.05        5.36      2.38 o 
  -4   8  19       19.21       14.30      3.59 o 
  -3   8  19        2.67        2.21      2.41 o 
  -2   8  19       55.80       67.82      6.66 o 
  -1   8  19       80.53       74.92      6.92 o 
   0   8  19        5.91        8.75      3.00 o 
   1   8  19        0.27        1.68      3.93 o 
   2   8  19        0.58        0.50      2.63 o 
   3   8  19        7.51        5.41      4.01 o 
   4   8  19        0.15        4.24      6.43 o 
  -7   9  19        3.34       -0.98      6.68 o 
  -6   9  19        0.77        2.76      2.52 o 
  -5   9  19       30.89       36.02      5.16 o 
  -4   9  19       38.87       36.21      5.25 o 
  -3   9  19        0.00       -1.77      2.43 o 
  -2   9  19       93.23       96.78      8.16 o 
  -1   9  19        7.66        6.63      2.83 o 
   0   9  19       11.85        8.70      4.49 o 
   1   9  19        0.13       -4.69      4.69 o 
   2   9  19        8.59       10.06      6.82 o 
   3   9  19       17.94        7.91      6.43 o 
  -7  10  19        8.57       20.40      5.83 o 
  -6  10  19        0.21       -0.87      2.26 o 
  -5  10  19        1.17       -2.12      2.12 o 
  -4  10  19       15.06       15.29      5.13 o 
  -3  10  19       53.08       47.34      4.96 o 
  -2  10  19       96.03       97.01      9.99 o 
  -1  10  19        2.80       -1.90      4.14 o 
   0  10  19       16.42       10.01      7.71 o 
   1  10  19       12.57        5.60      4.31 o 
   2  10  19       18.70       12.70      7.19 o 
  -7  11  19        0.20       -4.17      4.17 o 
  -6  11  19        8.86       -3.80      6.53 o 
  -5  11  19        6.68       16.36      5.13 o 
  -4  11  19       54.15       70.67      9.93 o 
  -3  11  19        0.56        9.22      4.97 o 
 -12   0  20       90.62       72.78     14.52 o 
 -10   0  20        4.12        2.30      2.90 o 
  -8   0  20       47.21       46.75      7.05 o 
  -6   0  20       27.26       27.96      5.23 o 
  -4   0  20       16.71       20.43      4.09 o 
  -2   0  20      672.78      641.93     21.87 o 
   0   0  20       22.81       46.05      5.83 o 
   2   0  20       89.88       91.86      8.43 o 
   4   0  20       18.93       15.55      4.29 o 
   6   0  20       28.16       30.12      8.66 o 
 -12   1  20       44.23       64.56     13.93 o 
 -11   1  20       25.64       35.39     10.16 o 
 -10   1  20      107.59      102.52     12.08 o 
  -9   1  20        0.38        3.63      2.44 o 
  -8   1  20        1.61       12.57      2.85 o 
  -7   1  20       15.60       15.98      3.06 o 
  -6   1  20       12.04       25.27      3.53 o 
  -5   1  20       19.54       22.21      3.68 o 
  -4   1  20       48.36       41.35      4.31 o 
  -3   1  20       12.42       15.68      2.73 o 
  -2   1  20       11.52       20.80      3.08 o 
  -1   1  20        0.94        5.37      3.23 o 
   0   1  20      268.75      266.01      8.41 o 
   1   1  20       85.38       94.08      5.77 o 
   2   1  20        1.96        5.35      2.23 o 
   3   1  20        4.05        2.68      1.88 o 
   4   1  20      100.45       95.73      6.42 o 
   5   1  20       21.46       32.75      5.43 o 
   6   1  20       48.21       50.87      5.99 o 
 -11   2  20       22.11       13.05      7.07 o 
 -10   2  20       17.26       14.22      5.13 o 
  -9   2  20        1.46        4.82      2.62 o 
  -8   2  20        8.14        7.95      2.40 o 
  -7   2  20      111.00       98.17      6.86 o 
  -6   2  20       12.77        9.77      2.46 o 
  -5   2  20       18.26       28.56      3.66 o 
  -4   2  20        3.44        2.60      2.72 o 
  -3   2  20        1.71        0.18      1.61 o 
  -2   2  20      128.49      132.96      6.87 o 
  -1   2  20        7.88       10.71      3.92 o 
   0   2  20        0.99        3.01      1.62 o 
   1   2  20        0.54        1.11      2.46 o 
   2   2  20       53.18       59.14      4.81 o 
   3   2  20       71.50       73.99      5.50 o 
   4   2  20      105.00       95.48      6.54 o 
   5   2  20        4.93        8.09      2.81 o 
   6   2  20       72.10       62.82      8.28 o 
 -11   3  20       24.35       22.14      5.92 o 
 -10   3  20      267.53      291.37     19.54 o 
  -9   3  20       26.87       22.94      4.53 o 
  -8   3  20        1.23        0.19      2.89 o 
  -7   3  20        3.16        4.47      2.25 o 
  -6   3  20       21.77       26.65      4.41 o 
  -5   3  20       91.00       98.92      7.86 o 
  -4   3  20       24.40       25.04      3.59 o 
  -3   3  20      740.79      674.52     16.33 o 
  -2   3  20        1.57        2.31      1.69 o 
  -1   3  20      136.36      136.95      6.96 o 
   0   3  20       44.49       51.55      5.55 o 
   1   3  20        3.35        4.08      2.16 o 
   2   3  20        6.58        5.32      2.46 o 
   3   3  20        0.08        0.13      2.01 o 
   4   3  20        2.44        9.36      2.88 o 
   5   3  20       49.95       46.37      5.77 o 
 -11   4  20       83.92       83.79     15.96 o 
 -10   4  20       89.24       95.48     11.64 o 
  -9   4  20       24.71       23.05      5.83 o 
  -8   4  20        3.97        2.19      2.40 o 
  -7   4  20        9.04       15.29      3.57 o 
  -6   4  20       50.52       78.61      7.18 o 
  -5   4  20       48.41       43.04      5.39 o 
  -4   4  20        2.88        7.33      3.20 o 
  -3   4  20      199.89      231.12     11.70 o 
  -2   4  20        2.74        8.87      2.87 o 
  -1   4  20       56.49       60.84      6.00 o 
   0   4  20       41.11       58.51      6.07 o 
   1   4  20       43.07       38.96      5.03 o 
   2   4  20        2.66        4.89      2.63 o 
   3   4  20        9.76        9.94      3.18 o 
   4   4  20       64.44       60.80      7.59 o 
   5   4  20       38.33       41.80     10.75 o 
 -11   5  20      107.70       99.75     17.64 o 
 -10   5  20       53.67       55.51      9.29 o 
  -9   5  20        0.89       -1.00      3.97 o 
  -8   5  20       46.93       51.39      6.35 o 
  -7   5  20        4.92       -1.21      2.40 o 
  -6   5  20       66.17       58.49      6.22 o 
  -5   5  20       25.44       30.93      4.77 o 
  -4   5  20      264.05      249.16     12.53 o 
  -3   5  20      482.28      483.24     17.39 o 
  -2   5  20      188.58      164.82     10.05 o 
  -1   5  20        3.82       13.10      3.43 o 
   0   5  20       16.84       13.61      3.37 o 
   1   5  20       14.41       19.84      3.16 o 
   2   5  20        4.61        2.08      2.67 o 
   3   5  20        2.82        5.11      2.41 o 
   4   5  20       14.53        6.92      5.97 o 
   5   5  20        1.01       -1.43      3.42 o 
 -10   6  20       36.60       37.21     11.13 o 
  -9   6  20       13.25       15.50      4.69 o 
  -8   6  20       10.53       13.67      3.50 o 
  -7   6  20        3.65        5.15      3.11 o 
  -6   6  20       56.24       48.72      5.99 o 
  -5   6  20        0.10        1.82      2.31 o 
  -4   6  20       12.39        2.51      3.95 o 
  -3   6  20        6.41        2.85      3.28 o 
  -2   6  20      339.85      318.05     14.22 o 
  -1   6  20        0.61        2.63      2.87 o 
   0   6  20       35.04       29.60      4.51 o 
   1   6  20        6.68        5.50      3.00 o 
   2   6  20       20.25       19.66      3.91 o 
   3   6  20        0.71        7.02      5.95 o 
   4   6  20        0.00       -1.16      3.95 o 
  -9   7  20        2.09        9.37      7.53 o 
  -8   7  20       10.50        9.74      5.47 o 
  -7   7  20       81.79       74.82      7.54 o 
  -6   7  20        1.09       11.90      3.79 o 
  -5   7  20        0.06        3.25      2.74 o 
  -4   7  20       48.86       53.84      6.19 o 
  -3   7  20        8.24        4.72      2.66 o 
  -2   7  20       20.24       17.45      3.58 o 
  -1   7  20        8.28        8.96      4.06 o 
   0   7  20       88.56       96.32      8.00 o 
   1   7  20       12.45       20.88      4.07 o 
   2   7  20        0.23        6.35      3.55 o 
   3   7  20        0.13        4.43      3.83 o 
   4   7  20        0.22       -1.83      3.74 o 
  -7   8  20        6.79       18.50      5.38 o 
  -6   8  20        2.98        5.14      2.57 o 
  -5   8  20       36.86       32.96      5.10 o 
  -4   8  20       27.76       29.19      4.81 o 
  -3   8  20        0.01       -1.16      2.47 o 
  -2   8  20        2.27        3.38      2.35 o 
  -1   8  20       45.62       52.00      6.18 o 
   0   8  20        0.00        2.84      3.06 o 
   1   8  20        0.55        1.63      4.07 o 
   2   8  20        0.36        1.17      3.87 o 
   3   8  20       18.42       31.03     10.16 o 
  -6   9  20        0.78        3.28      4.56 o 
  -5   9  20        0.03       -4.62      4.62 o 
  -4   9  20       28.24       29.34      5.94 o 
  -3   9  20        1.61       -0.35      2.51 o 
  -2   9  20       19.96       19.81      7.15 o 
  -1   9  20       72.17       51.80      7.92 o 
   0   9  20        7.47        6.47      5.89 o 
   1   9  20        4.76        5.93      4.66 o 
  -6  10  20        4.93        9.07      4.89 o 
  -5  10  20        3.76        3.94      3.41 o 
  -4  10  20        3.14       14.46      6.40 o 
  -3  10  20      138.81      126.60     15.75 o 
  -9   0  21      242.24      269.32     17.61 o 
  -7   0  21        6.81       45.49      7.34 o 
  -5   0  21       42.83       54.18      7.08 o 
  -3   0  21       10.01       13.90      7.44 o 
  -1   0  21      160.32      154.02     10.86 o 
   1   0  21      161.18      146.94     10.51 o 
   3   0  21       59.32       70.62      8.05 o 
   5   0  21      121.47      102.39     13.55 o 
 -11   1  21       53.33       65.60     13.82 o 
 -10   1  21       21.65       24.97      6.12 o 
  -9   1  21      344.78      418.16     18.16 o 
  -8   1  21        3.61        3.05      3.19 o 
  -7   1  21        1.22        4.33      1.92 o 
  -6   1  21        4.58        8.14      2.32 o 
  -5   1  21        0.07        1.02      2.13 o 
  -4   1  21        6.80        5.25      1.92 o 
  -3   1  21       41.92       40.71      4.03 o 
  -2   1  21       67.81       63.87      5.00 o 
  -1   1  21      194.32      178.32      8.19 o 
   0   1  21        0.26        4.84      3.35 o 
   1   1  21      103.42       96.47      6.07 o 
   2   1  21        2.63        1.44      1.76 o 
   3   1  21       98.59       96.66      6.44 o 
   4   1  21       12.18       11.97      4.52 o 
   5   1  21       86.37       83.34      9.26 o 
 -11   2  21       48.72       47.79     12.26 o 
 -10   2  21       45.69       43.72     13.63 o 
  -9   2  21      112.71      130.01     10.20 o 
  -8   2  21       32.73       53.17      6.36 o 
  -7   2  21       12.16       18.49      3.98 o 
  -6   2  21       24.89       26.71      4.47 o 
  -5   2  21        2.99        5.48      2.10 o 
  -4   2  21        0.00        0.28      1.66 o 
  -3   2  21      132.95      123.44      6.91 o 
  -2   2  21       36.77       30.45      3.74 o 
  -1   2  21       15.87       15.45      2.79 o 
   0   2  21       66.22       66.43      5.00 o 
   1   2  21       54.53       51.91      4.61 o 
   2   2  21        7.04        2.86      1.73 o 
   3   2  21       13.46       16.44      3.12 o 
   4   2  21        0.01        3.62      2.24 o 
   5   2  21        7.37        5.34      9.97 o 
 -10   3  21        3.74       12.93      7.96 o 
  -9   3  21      171.85      198.02     12.63 o 
  -8   3  21       47.76       48.32      6.13 o 
  -7   3  21        0.29        2.60      2.61 o 
  -6   3  21       31.50       33.98      6.76 o 
  -5   3  21       31.85       22.32      4.01 o 
  -4   3  21      206.76      174.20     11.98 o 
  -3   3  21       15.42       17.75      3.52 o 
  -2   3  21      139.87      134.01      9.00 o 
  -1   3  21       30.44       36.08      3.86 o 
   0   3  21        5.71        4.04      1.79 o 
   1   3  21        2.85       -0.34      2.46 o 
   2   3  21       18.25       16.89      3.58 o 
   3   3  21        2.39        8.77      3.48 o 
   4   3  21       82.62       83.07     14.13 o 
   5   3  21        9.90       11.04      5.76 o 
 -11   4  21       87.92      103.84     18.00 o 
 -10   4  21        5.29        9.00      6.14 o 
  -9   4  21        0.27        2.04      4.13 o 
  -8   4  21       21.96       21.16      4.31 o 
  -7   4  21        4.28        6.02      2.48 o 
  -6   4  21       20.74       34.86      5.23 o 
  -5   4  21       55.45       54.58      6.29 o 
  -4   4  21       21.60       16.77      3.62 o 
  -3   4  21        2.60        2.30      4.37 o 
  -2   4  21       28.55       35.92      5.04 o 
  -1   4  21        6.47        7.72      3.10 o 
   0   4  21        3.60        4.88      3.14 o 
   1   4  21        2.26        0.51      1.65 o 
   2   4  21       44.82       44.91      5.48 o 
   3   4  21        5.44        2.72      2.58 o 
   4   4  21        1.74        6.78      5.22 o 
 -10   5  21      218.63      249.27     28.02 o 
  -9   5  21        2.55        4.73      3.44 o 
  -8   5  21        7.17        8.52      2.95 o 
  -7   5  21       31.13       34.99      6.73 o 
  -6   5  21        6.55        2.99      2.31 o 
  -5   5  21       31.42       27.72      4.66 o 
  -4   5  21        0.32        2.41      2.90 o 
  -3   5  21       55.63       50.69      5.99 o 
  -2   5  21      423.52      416.98     16.52 o 
  -1   5  21        1.91        5.84      3.12 o 
   0   5  21       24.72       30.07      4.94 o 
   1   5  21        0.28        6.06      2.92 o 
   2   5  21        0.21        0.38      2.46 o 
   3   5  21        8.38        3.12      6.56 o 
   4   5  21        2.99        1.31      3.47 o 
  -9   6  21       36.35       42.99     12.00 o 
  -8   6  21       13.55       13.73      3.93 o 
  -7   6  21       50.59       59.17      6.84 o 
  -6   6  21       46.38       74.23      7.66 o 
  -5   6  21        5.70       13.54      4.50 o 
  -4   6  21        4.09       -5.90      5.90 o 
  -3   6  21      118.66      102.16      8.53 o 
  -2   6  21      117.98      112.67      8.77 o 
  -1   6  21       51.12       48.48      5.91 o 
   0   6  21        1.78       10.93      3.51 o 
   1   6  21       21.44       19.86      3.94 o 
   2   6  21        6.32        8.18      6.22 o 
   3   6  21        1.81        5.28      5.63 o 
  -7   7  21       48.83       45.70      7.57 o 
  -6   7  21       17.73       25.79      4.72 o 
  -5   7  21        1.97        1.48      2.99 o 
  -4   7  21       30.67       22.65      4.44 o 
  -3   7  21       11.04        2.63      2.55 o 
  -2   7  21       21.44       20.41      4.12 o 
  -1   7  21        7.51        8.85      4.09 o 
   0   7  21       25.49       34.81      5.21 o 
   1   7  21        0.17        0.19      4.85 o 
   2   7  21        0.48        4.82      5.60 o 
  -7   8  21        2.48        5.38      3.95 o 
  -6   8  21       58.51       64.41     11.57 o 
  -5   8  21        1.78       -0.08      3.18 o 
  -4   8  21        0.21        3.60      4.33 o 
  -3   8  21       39.00       39.21     12.86 o 
  -2   8  21        4.25        6.43      3.70 o 
  -6   9  21        3.86        6.98      4.54 o 
  -5   9  21        1.74        2.96      3.42 o 
  -4   9  21        4.42        4.13      4.15 o 
 -10   0  22       35.50       60.32     12.69 o 
  -8   0  22      856.08      919.98     32.95 o 
  -6   0  22        4.40       13.03      4.55 o 
  -4   0  22       34.08       31.41      5.31 o 
  -2   0  22       17.11       11.40      3.51 o 
   0   0  22       24.85       47.13      6.56 o 
   2   0  22       69.24       60.20      7.11 o 
   4   0  22       32.37       32.51      7.60 o 
 -11   1  22        5.92        1.14      4.65 o 
 -10   1  22       85.63       90.29     10.88 o 
  -9   1  22       19.63        5.62      2.95 o 
  -8   1  22        0.89        0.05      2.60 o 
  -7   1  22        0.41        1.45      1.95 o 
  -6   1  22       21.20       19.76      3.39 o 
  -5   1  22        0.93       -0.19      2.30 o 
  -4   1  22        0.00       -2.47      2.47 o 
  -3   1  22        1.78       -0.92      1.77 o 
  -2   1  22       26.50       27.11      3.57 o 
  -1   1  22       32.01       27.54      3.52 o 
   0   1  22      102.21       89.29      6.06 o 
   1   1  22        0.62        0.99      2.47 o 
   2   1  22       21.44       22.75      3.55 o 
   3   1  22        0.09        0.49      3.21 o 
   4   1  22        0.48        0.44      3.84 o 
 -10   2  22        4.35        2.46      7.11 o 
  -9   2  22        0.00       -0.75      4.35 o 
  -8   2  22       26.80       26.09      4.84 o 
  -7   2  22      168.91      162.57     11.11 o 
  -6   2  22        4.31        4.21      2.59 o 
  -5   2  22       17.16       21.62      4.02 o 
  -4   2  22        6.97        0.69      2.37 o 
  -3   2  22       74.48       64.22      5.26 o 
  -2   2  22       34.92       38.14      4.03 o 
  -1   2  22       35.17       37.73      4.13 o 
   0   2  22        1.77        9.29      3.73 o 
   1   2  22        3.48        0.71      2.27 o 
   2   2  22       20.16       10.33      2.84 o 
   3   2  22        0.07       -1.61      3.17 o 
 -10   3  22      152.87      159.84     15.03 o 
  -9   3  22       90.90       90.14      8.68 o 
  -8   3  22       43.59       43.79      6.02 o 
  -7   3  22       16.84       18.12      4.00 o 
  -6   3  22        0.08        2.38      2.38 o 
  -5   3  22        6.85        7.53      2.92 o 
  -4   3  22       39.05       36.24      5.09 o 
  -3   3  22       46.48       37.43      5.51 o 
  -2   3  22        9.25        9.80      2.77 o 
  -1   3  22        7.40        5.83      2.49 o 
   0   3  22        7.07        7.81      2.75 o 
   1   3  22        3.02        1.76      3.84 o 
   2   3  22        1.14        6.09      4.62 o 
 -10   4  22       13.54       12.56      7.98 o 
  -9   4  22       70.93       88.35     11.52 o 
  -8   4  22       10.57       10.77      3.67 o 
  -7   4  22       13.10        8.93      3.15 o 
  -6   4  22        3.39        5.58      2.76 o 
  -5   4  22       13.00       15.98      3.70 o 
  -4   4  22        4.16        9.55      4.39 o 
  -3   4  22      164.62      153.02     10.19 o 
  -2   4  22       94.97       84.44      8.12 o 
  -1   4  22        6.04        9.48      3.00 o 
   0   4  22        4.04        5.73      4.00 o 
   1   4  22       44.84       56.45      6.18 o 
   2   4  22       12.46        7.44      3.19 o 
  -8   5  22        1.76        5.04      2.79 o 
  -7   5  22       42.05       46.17      6.21 o 
  -6   5  22        5.65        8.50      3.45 o 
  -5   5  22       12.32       10.15      3.34 o 
  -4   5  22       23.08       24.44      4.61 o 
  -3   5  22       47.73       44.04      6.32 o 
  -2   5  22        2.08        6.88      2.92 o 
  -1   5  22      146.30      134.89      9.47 o 
   0   5  22        5.45        7.90      2.95 o 
   1   5  22        4.85        0.34      4.80 o 
  -8   6  22        3.63        0.88      3.35 o 
  -7   6  22        0.01       -2.54      4.07 o 
  -6   6  22      167.19      177.57     11.89 o 
  -5   6  22        4.37        8.61      3.34 o 
  -4   6  22        0.21        2.00      4.09 o 
  -3   6  22        0.94        0.09      4.95 o 
  -2   6  22       28.47       26.75      4.56 o 
  -1   6  22      198.34      178.12     13.70 o 
   0   6  22       80.57       89.96     16.20 o 
  -7   7  22        1.63        0.22      3.74 o 
  -6   7  22        0.15        5.33      4.86 o 
  -5   7  22        5.39        4.34      5.17 o 
  -4   7  22        6.67       15.20      6.58 o 
  -3   7  22        2.12        6.77      5.18 o 
  -7   8  22       38.56       47.55      9.97 o 
  -6   8  22       23.57       32.60      8.94 o 
  -5   8  22        1.42       -4.28      4.42 o 
  -9   0  23        9.40        4.60      4.27 o 
  -7   0  23      297.02      297.57     18.44 o 
  -5   0  23       19.00       20.12      4.40 o 
  -3   0  23       11.14        9.57      7.29 o 
  -1   0  23        6.10        0.08      3.24 o 
   1   0  23       26.31       25.28      6.44 o 
   3   0  23       17.93        4.62      4.33 o 
 -10   1  23        0.88       -2.16      3.49 o 
  -9   1  23       19.48       19.77      4.61 o 
  -8   1  23        0.06        3.09      4.77 o 
  -7   1  23       18.32       15.62      3.76 o 
  -6   1  23       71.52       79.22      7.88 o 
  -5   1  23        2.28        0.30      2.22 o 
  -4   1  23        1.11       -0.89      1.76 o 
  -3   1  23       12.71        7.76      2.11 o 
  -2   1  23       39.52       34.02      4.06 o 
  -1   1  23       46.37       53.38      4.94 o 
   0   1  23       79.89       83.65      6.08 o 
   1   1  23       16.58       13.73      5.29 o 
   2   1  23        6.78        4.39      3.60 o 
   3   1  23        3.38       -2.13      4.10 o 
 -10   2  23        2.14       -7.17      7.17 o 
  -9   2  23      104.54      112.05      9.82 o 
  -8   2  23      255.82      300.98     16.00 o 
  -7   2  23       35.79       24.73      4.74 o 
  -6   2  23       79.34       79.58      7.87 o 
  -5   2  23       22.64       14.45      3.22 o 
  -4   2  23        9.04        8.73      5.15 o 
  -3   2  23        2.70       -2.22      2.64 o 
  -2   2  23       18.63       27.75      5.51 o 
  -1   2  23       16.42       12.59      3.27 o 
   0   2  23        0.01        5.18      3.34 o 
   1   2  23        7.92        5.22      4.24 o 
   2   2  23       22.95       21.12      6.48 o 
  -9   3  23       50.11       53.27      8.50 o 
  -8   3  23       40.09       39.54      6.18 o 
  -7   3  23        2.09        3.82      3.80 o 
  -6   3  23       57.35       59.07      6.88 o 
  -5   3  23        0.42        0.96      2.62 o 
  -4   3  23        5.45        6.48      2.41 o 
  -3   3  23       22.31       29.10      5.03 o 
  -2   3  23        5.51       13.26      3.86 o 
  -1   3  23        6.50        5.35      4.05 o 
   0   3  23        1.12        6.66      7.73 o 
   1   3  23        0.35        2.06      3.68 o 
  -8   4  23        0.44        0.40      4.29 o 
  -7   4  23        0.49       -0.48      3.01 o 
  -6   4  23       16.43       20.15      4.42 o 
  -5   4  23       16.29       10.24      3.64 o 
  -4   4  23       17.45       16.52      3.78 o 
  -3   4  23       17.02       14.85      3.54 o 
  -2   4  23       31.20       26.77      5.36 o 
  -1   4  23       13.04        7.40      3.40 o 
   0   4  23        1.62        5.92      4.55 o 
  -8   5  23        2.03        1.12      3.40 o 
  -7   5  23        4.19        6.16      4.97 o 
  -6   5  23        8.04       20.26      5.55 o 
  -5   5  23       89.17      102.71     14.18 o 
  -4   5  23       53.61       71.97      8.78 o 
  -3   5  23       11.94        4.53      4.02 o 
  -2   5  23      157.34      148.52     16.28 o 
  -7   6  23      103.18      113.28     16.00 o 
  -6   6  23        7.42        6.11      4.71 o 
  -5   6  23       37.56       44.64     10.57 o 
  -7   7  23       68.48       72.39     12.87 o 
  -8   0  24       44.48       39.87     11.46 o 
  -6   0  24       20.58       24.28      9.99 o 
  -4   0  24        1.53        0.04      3.01 o 
  -2   0  24        1.98       -2.41      2.78 o 
   0   0  24       65.91       71.72     10.40 o 
   2   0  24       63.07       51.22      8.89 o 
  -9   1  24        8.41       12.44      5.98 o 
  -8   1  24       38.86       35.16      8.98 o 
  -7   1  24      181.19      229.58     13.96 o 
  -6   1  24       33.30       41.33      5.84 o 
  -5   1  24       53.37       50.01      6.31 o 
  -4   1  24       21.02       20.71      5.10 o 
  -3   1  24        8.94        2.84      3.09 o 
  -2   1  24       21.28       12.25      4.00 o 
  -1   1  24       21.76       22.43      4.36 o 
   0   1  24        3.49        9.64      3.54 o 
   1   1  24        5.46        8.04      3.70 o 
  -9   2  24        5.32        7.50      5.66 o 
  -8   2  24      101.74       98.49     14.80 o 
  -7   2  24       28.56       22.10      5.29 o 
  -6   2  24      103.93      123.51     11.92 o 
  -5   2  24       13.91        6.01      3.23 o 
  -4   2  24       41.31       25.19      5.25 o 
  -3   2  24       25.09       14.46      5.31 o 
  -2   2  24        5.83        6.70      4.36 o 
  -1   2  24        0.06        2.92      4.47 o 
   0   2  24        0.54        4.42      4.10 o 
  -8   3  24        0.01        5.90      4.87 o 
  -7   3  24        5.91        4.87      3.73 o 
  -6   3  24        7.54       11.82      4.29 o 
  -5   3  24      104.94      112.09     11.26 o 
  -4   3  24        1.89        5.97      4.48 o 
  -3   3  24        1.63        7.30      5.02 o 
  -2   3  24        0.00       -0.20      3.28 o 
  -1   3  24        8.43       14.98      5.47 o 
  -8   4  24       30.22       25.54      8.69 o 
  -7   4  24        0.06        0.76      3.88 o 
  -5   4  24        3.02        3.11      3.65 o 
  -4   4  24       28.97       26.15      7.72 o 
  -3   4  24       17.47       17.97      5.97 o 
  -3   0  25       43.91       40.13      8.90 o 
  -1   0  25       54.20       49.67      9.07 o 
  -6   1  25       99.16       87.68     13.53 o 
  -5   1  25        9.46        2.89      4.04 o 
  -4   1  25        1.14       -1.92      3.19 o 
  -3   1  25       12.52        7.35      4.79 o 
  -2   1  25       17.73       13.75      5.40 o 
  -1   1  25        2.07        1.01      3.06 o 
  -7   2  25       17.96        9.29      5.97 o 
  -6   2  25       16.02       18.95      7.70 o 
  -5   2  25       33.30       23.46      7.89 o 
  -4   2  25       50.40       41.60      9.15 o 
  -3   2  25        0.11       -5.64      5.64 o 
  -2   2  25        0.42       -3.55      3.99 o 
  -4   1  26        0.66        5.13      3.44 o 
                                                 
